# Supplementary material for: Immune activation and exhaustion marker expression on T-cell subsets in ART-treated adolescents and young adults with perinatal HIV-1 infection as correlates of viral persistence
Source: Front Immunol. 2023 Mar 23;14:1007626. doi: 10.3389/fimmu.2023.1007626 (PMC10076634; doi:10.3389/fimmu.2023.1007626)
Supplement: Supplementary file 8 [file DataSheet_2.xlsx]

## Sheet: Supplementary Table 4A
	Age	DVS	Total HIV-1 DNA	Enhanced TILDA	CCR5+ CD4	CD69+ CD4	CD69+ Tn	CD69+ Tcm	CD69+ Ttem	CD25+ CD4	CD25+ Tn	CD25+ Tcm	CD25+Ttem	HLA-DR+ CD4	HLA-DR+ Tn	HLA-DR+ Tcm	HLA-DR+ Ttem	PD-1+ CD4	PD-1+ Tn	PD-1+ Tcm	PD-1+ Ttem	TIGIT+ CD4	TIGIT+ Tn	TIGIT+ Tcm	TIGIT+ Ttem	LAG-3+ CD4	TIM-3+ CD4
Age	0	0.890804	0.678748	1	0.3519	0.997047	0.840967	0.972841	0.747261	0.298852	0.360968	0.322575	0.746463	0.207468	0.743736	0.515516	0.627672	0.545996	0.179467	0.791518	0.767106	0.591495	0.396551	0.788792	0.694797	0.11118	0.96513
DVS	0.607567	0	0.644396	1	0.281604	0.997047	0.920318	0.972841	0.747261	0.610425	0.853687	0.76632	0.933934	0.59554	0.883145	0.890804	0.992124	0.437447	0.780706	0.925933	1	0.463328	0.477072	0.788792	1	0.838004	0.972238
Total HIV-1 DNA	0.461584	0.859194	0	1	1	0.997047	0.920318	0.972841	0.820215	0.610425	0.61999	0.417438	0.743736	0.188401	0.169817	0.890804	0.107466	0.844356	0.721169	0.118144	0.382381	0.719882	0.942755	0.495403	0.130651	0.6636	0.972238
Enhanced TILDA	0.461584	0.890804	0.678748	0	0.691489	0.997047	0.920318	0.972841	1	0.802181	1	0.649371	0.743736	0.908573	0.812529	1	0.698526	0.959997	0.864754	0.791518	0.767106	0.644522	0.94571	0.589938	0.951951	0.637018	0.99331
CCR5+ CD4	0.4301	0.859194	0.972841	1	0	0.997047	0.920318	0.972841	0.820215	0.023657	0.535161	0.140135	0.780706	0.749924	0.883145	0.805032	0.698526	0.0524307	0.0614089	0.179467	0.468651	0.18572	0.210002	0.0561832	1	0.637018	0.99331
CD69+ CD4	0.461584	0.890804	0.972841	1	0.632	0	0	0	0.0375084	0.68716	0.535161	0.417438	0.805032	0.914548	0.812529	1	0.661831	0.898013	0.864754	0.791518	0.721169	0.918633	0.909262	0.90911	1	0.637018	0.99331
CD69+ Tn	0.461584	0.890804	0.972841	1	0.632	0	0	0	0.0315427	0.68716	0.473669	0.417438	0.756459	0.920318	0.883145	1	0.716163	0.898013	0.864754	0.791518	0.767106	0.918633	0.805032	0.936912	1	0.637018	0.972238
CD69+ Tcm	0.461584	0.887243	0.942755	1	0.632	0	0	0	0.00630075	0.690826	0.588678	0.469728	0.933934	0.908573	0.898013	1	0.698526	0.844356	0.864754	0.791518	0.721169	0.918633	0.853156	0.90911	1	0.637018	0.972238
CD69+ Ttem	0.448357	0.859194	0.678748	1	0.632	0.0375084	0.023657	0.00315037	0	0.791518	0.588678	0.649371	0.933934	0.536716	0.805032	0.863385	1	0.829242	0.864754	0.94571	0.767106	0.6636	0.557802	0.90911	0.80689	0.637018	0.833756
CD25+ CD4	0.4301	0.890804	0.678748	1	0.047314	0.997047	0.920318	0.972841	0.905651	0	0.358933	0.011883	0.743736	0.789516	0.805032	0.686729	0.661831	0.0524307	0	0.0710248	0.398469	0.323297	0.210002	0.0561832	0.839862	0.637018	0.972238
CD25+ Tn	0.4301	0.890804	0.678748	1	0.424109	0.981128	0.663137	0.972841	0.820215	0.163335	0	0.130651	0.743736	0.789516	0.972841	0.515516	1	0.829242	0.179467	0.627923	0.795604	0.770934	0.210002	0.781067	0.909262	0.637018	0.833756
CD25+ Tcm	0.4301	0.890804	0.667901	1	0.120116	0.981128	0.840967	0.972841	0.820215	0.00792202	0.247627	0	0.743736	0.908573	0.805032	0.591495	0.627672	0.13208	0.0500112	0.0710248	0.382381	0.644522	0.287375	0.207468	0.784833	0.637018	0.972238
CD25+Ttem	0.461584	0.890804	0.678748	1	0.632	0.997047	0.920318	0.972841	0.952533	0.610425	0.535161	0.418448	0	0.407926	0.224333	0.535161	0.716163	0.898013	0.452828	0.756459	0.795604	0.644522	0.94571	0.986703	0.694797	0.838004	0.833756
HLA-DR+ CD4	0.4301	0.890804	0.251202	1	0.632	0.997047	0.920318	0.972841	0.820215	0.690826	0.708301	0.841271	0.743736	0	0.00823049	0.190015	0.133108	0.697489	0.795659	0.791518	0.767106	0.245003	0.28489	0.90911	0.130651	0.637018	0.089084
HLA-DR+ Tn	0.461584	0.890804	0.237743	1	0.853687	0.997047	0.920318	0.972841	0.820215	0.68716	1	0.649371	0.743736	0.00823049	0	0.218105	0.104861	0.898013	0.812529	0.347496	0.522941	0.644522	0.745955	0.781067	0.130651	0.637018	0.089084
HLA-DR+ Tcm	0.4301	0.890804	0.867932	1	0.658663	1	0.920318	0.972841	0.820215	0.610425	0.535161	0.417526	0.743736	0.0950075	0.140135	0	0.649662	0.637488	0.721169	0.791518	0.815211	0.515516	0.396551	0.788792	0.552986	0.396239	0.218105
HLA-DR+ Ttem	0.461584	0.992124	0.214931	1	0.632	0.997047	0.920318	0.972841	1	0.610425	1	0.417438	0.829242	0.155293	0.0786461	0.637488	0	0.545996	0.795659	0.0816567	0.168162	0.918633	0.94571	0.287057	0.11118	0.637018	0.833756
PD-1+ CD4	0.461584	0.859194	0.812529	1	0.0664479	0.997047	0.920318	0.972841	0.820215	0.0531583	0.78778	0.169817	0.933934	0.743988	0.898013	0.637488	0.627672	0	0.0614089	0.0459751	0.124293	0.123046	0.309757	0.00664029	0.839862	0.637018	0.972238
PD-1+ Tn	0.4301	0.890804	0.678748	1	0.0664479	0.997047	0.920318	0.972841	0.972848	0	0.358933	0.0500112	0.743736	0.789516	0.812529	0.686729	0.716163	0.0524307	0	0.0710248	0.382381	0.323297	0.210002	0.0561832	0.853156	0.637018	0.972238
PD-1+ Tcm	0.581443	0.992124	0.237743	1	0.199407	0.997047	0.920318	0.972841	1	0.0614089	0.588678	0.124293	0.756459	0.789516	0.463328	0.890804	0.130651	0.0524307	0.0614089	0	0.00630075	0.591495	0.557802	0.00814793	0.431062	0.753629	0.972238
PD-1+ Ttem	0.581443	1	0.402291	1	0.424109	0.997047	0.920318	0.972841	0.820215	0.298852	0.830196	0.258637	0.933934	0.789516	0.627529	0.890804	0.133108	0.0621467	0.254921	0.00630075	0	0.644522	0.942755	0.043971	0.560446	0.637018	0.972238
TIGIT+ CD4	0.461584	0.859194	0.795659	1	0.120116	0.997047	0.920318	0.972841	0.820215	0.258637	0.812529	0.549462	0.746463	0.188401	0.805032	0.515516	0.992124	0.052734	0.215431	0.545996	0.721169	0	0.210002	0.0561832	0.694797	0.770934	0.972238
TIGIT+ Tn	0.461584	0.887243	0.942755	1	0.14859	0.997047	0.920318	0.972841	0.820215	0.0928602	0.247627	0.258637	0.982083	0.227912	0.805032	0.515516	0.992124	0.331569	0.132912	0.627923	0.815211	0.245003	0	0.309757	0.853156	0.838004	0.253932
TIGIT+ Tcm	0.581443	0.890804	0.660538	1	0.0898932	0.997047	0.920318	0.972841	0.905651	0.0580488	0.61999	0.233401	0.986703	0.908573	0.805032	0.774122	0.358822	0.00664029	0.0614089	0.00814793	0.058628	0.123046	0.309757	0	0.839862	0.838004	0.99331
TIGIT+ Ttem	0.461584	1	0.217751	1	1	0.997047	0.920318	0.972841	0.820215	0.68716	0.830196	0.549383	0.743736	0.0974578	0.114299	0.515516	0.104861	0.829242	0.812529	0.235125	0.448357	0.613947	0.853156	0.788792	0	0.637018	0.833756
LAG-3+ CD4	0.11118	0.890804	0.737333	1	0.632	0.997047	0.920318	0.972841	0.820215	0.610425	0.570475	0.322575	0.933934	0.44751	0.725574	0.237743	0.698526	0.697489	0.570094	0.791518	0.721169	0.770934	0.942755	0.90911	0.763651	0	0.972238
TIM-3+ CD4	0.461584	0.890804	0.812529	1	1	0.997047	0.920318	0.972841	0.820215	0.802181	0.570475	0.76632	0.743736	0.089084	0.0786461	0.218105	0.627672	0.898013	0.864754	0.791518	0.767106	0.644522	0.210002	0.986703	0.694797	0.753629	0

## Sheet: Supplementary Table 4B
	Age	DVS	Intact HIV-1 DNA	5' Intact HIV-1 DNA	Intact + 5' Intact HIV-1 DNA	Total HIV-1 DNA	% Intact	Enhanced TILDA	Inducibility	CCR5+ CD4	CD69+ CD4	CD69+ Tn	CD69+ Tcm	CD69+ Ttem	CD25+ CD4	CD25+ Tn	CD25+ Tcm	CD25+Ttem	HLA-DR+ CD4	HLA-DR+ Tn	HLA-DR+ Tcm	HLA-DR+ Ttem	PD-1+ CD4	PD-1+ Tn	PD-1+ Tcm	PD-1+ Ttem	TIGIT+ CD4	TIGIT+ Tn	TIGIT+ Tcm	TIGIT+ Ttem	LAG-3+ CD4	TIM-3+ CD4
Age	0	0.84515	0.926546	0.968923	0.968923	0.79127	0.592593	0.93649	0.935586	0.533333	0.963492	0.740741	0.838095	0.700952	0.685714	0.380952	0.555556	0.744725	0.370294	0.84515	0.838095	0.790123	0.758277	0.685714	0.761397	0.863492	0.844021	0.568889	0.937667	0.959637	0.906349	0.969146
DVS	0.704997	0	0.912762	0.64	0.64	0.79127	0.307302	0.93649	0.879654	0.444444	0.963492	1	0.966772	0.884656	0.707143	1	0.84515	0.773499	0.761686	0.935586	1	0.935586	0.707143	0.707143	0.677249	0.814966	0.711111	0.568889	0.937667	0.959637	0.906349	0.969146
Intact HIV-1 DNA	0.866769	0.84515	0	0.469841	0.469841	0.353439	0.79127	0.308579	0.935586	0.926546	0.963492	1	0.966772	1	0.758277	0.877656	0.863492	0.744725	0.855261	0.895661	0.967619	0.827605	0.707143	0.758277	0.665546	0.79619	0.493827	0.568889	0.302948	0.994572	0.906349	0.969146
5' Intact HIV-1 DNA	0.834709	0.838095	0.469841	0	0.00634921	0.0719577	0.307302	0.308579	0.879654	0.926546	0.963492	1	0.838095	1	0.784009	0.966772	0.84515	0.773499	0.814248	0.744725	1	0.581818	0.758277	0.784009	0.604762	0.380952	0.912762	1	0.410256	0.959637	0.906349	0.969146
Intact + 5' Intact HIV-1 DNA	0.834709	0.838095	0.469841	0.00634921	0	0.0719577	0.307302	0.308579	0.879654	0.926546	0.963492	1	0.838095	1	0.784009	0.966772	0.84515	0.773499	0.814248	0.744725	1	0.581818	0.758277	0.784009	0.604762	0.380952	0.912762	1	0.410256	0.959637	0.906349	0.969146
Total HIV-1 DNA	0.628571	0.838095	0.469841	0.0719577	0.0719577	0	0.307302	0.308579	0.904308	0.926546	0.963492	1	0.966772	0.995179	0.786864	0.877656	0.935586	0.744725	0.761686	0.744725	1	0.56381	0.758277	0.786864	0.604762	0.380952	0.912762	1	0.389418	0.959637	0.906349	0.969146
% Intact	0.502857	0.768254	0.884656	0.370294	0.370294	0.273016	0	0.727269	0.879654	0.645079	0.963492	1	0.966772	0.884656	0.784009	0.838095	0.84515	0.773499	0.407682	0.744725	1	0.604762	0.926546	0.784009	0.935586	0.814966	0.912762	0.568889	0.937667	0.959637	0.906349	0.969146
Enhanced TILDA	0.704997	0.838095	0.430661	0.370294	0.370294	0.353439	0.592593	0	0.879654	0.926546	0.963492	1	0.969146	0.995179	0.906281	0.898155	0.84515	0.744725	0.969415	0.84515	1	0.827605	0.969146	0.906281	0.863492	0.814966	0.912762	0.892369	0.504938	0.959637	0.906349	0.969146
Inducibility	0.704997	0.838095	0.912762	0.806349	0.806349	0.79127	0.592593	0.308579	0	0.58022	0.963492	1	0.966772	0.995179	0.691156	0.966772	0.628571	0.959637	0.761686	0.894331	1	0.895661	0.64	0.691156	0.74127	0.935586	0.888889	0.906425	0.937667	0.959637	0.906349	0.969146
CCR5+ CD4	0.502857	0.838095	0.926546	0.968923	0.968923	0.959637	0.691156	0.93649	0.879654	0	0.963492	1	0.889524	0.884656	0.0539683	0.691156	0.424127	0.744725	0.761686	0.748538	1	0.895661	0.192063	0.0539683	0.302948	0.628571	0.182011	0.568889	0.410256	0.994572	0.906349	0.969146
CD69+ CD4	0.569188	0.926546	0.892369	0.962193	0.962193	0.994572	0.963492	0.93649	0.935586	0.926546	0	0.0444444	0.0444444	0.384127	0.784009	0.877656	0.84515	0.744725	0.932699	0.748538	1	0.604762	0.84515	0.784009	0.666332	0.380952	0.926546	1	0.937667	0.959637	0.906349	0.969146
CD69+ Tn	0.502857	0.84515	0.884656	0.994572	0.994572	0.912762	0.865224	0.93649	0.935586	0.847166	0.0296296	0	0.0719577	0.253968	0.773499	0.707143	0.838095	0.744725	0.969415	0.84515	1	0.827605	0.894331	0.773499	0.69234	0.533333	0.963492	1	1	0.959637	0.906349	0.969146
CD69+ Tcm	0.502857	0.84515	0.935586	0.962193	0.962193	0.959637	0.935586	0.938861	0.935586	0.847166	0.0296296	0.0719577	0	0.253968	0.744725	0.838095	0.805204	0.744725	0.969415	0.79619	1	0.604762	0.758277	0.744725	0.604762	0.380952	0.926546	1	0.937667	0.959637	0.906349	0.969146
CD69+ Ttem	0.502857	0.838095	1	0.968923	0.968923	0.959637	0.79127	0.93649	0.935586	0.748538	0.384127	0.190476	0.190476	0	0.758277	0.691156	0.84515	0.744725	0.761686	0.963492	1	0.877656	0.84515	0.758277	0.677249	0.569188	0.912762	0.707143	0.937667	1	0.906349	0.969146
CD25+ CD4	0.502857	0.838095	0.884656	0.962193	0.962193	0.912762	0.882011	0.93649	0.879654	0.0719577	0.963492	1	0.838095	0.884656	0	0.691156	0.131217	0.744725	0.761686	0.744725	1	0.827605	0.0539683	0.00634921	0.0656085	0.380952	0.182011	0.568889	0.256085	0.959637	0.906349	0.969146
CD25+ Tn	0.380952	1	0.912762	0.968923	0.968923	0.912762	0.865224	0.93649	0.935586	0.609524	0.963492	1	0.838095	0.884656	0.691156	0	0.65641	0.744725	0.407682	0.84515	0.838095	0.665546	0.84515	0.691156	0.84515	1	0.744322	0.568889	0.937667	0.959637	0.906349	0.969146
CD25+ Tcm	0.502857	0.84515	0.926546	0.962193	0.962193	0.994572	0.912762	0.93649	0.879654	0.302948	0.963492	1	0.838095	0.992133	0.0656085	0.691156	0	0.744725	0.761686	0.84515	1	0.895661	0.182011	0.0656085	0.313228	0.502857	0.581818	0.790123	0.471429	0.959637	0.906349	0.969146
CD25+Ttem	0.502857	0.838095	0.884656	0.962193	0.962193	0.79127	0.865224	0.93649	0.935586	0.484848	0.963492	0.700952	0.838095	0.884656	0.691156	0.691156	0.805204	0	0.969415	0.744725	1	0.963492	0.84515	0.691156	0.69234	0.814966	0.926546	1	0.937667	0.959637	0.906349	0.969146
HLA-DR+ CD4	0.502857	0.838095	0.912762	0.962193	0.962193	0.79127	0.417266	0.93649	0.904308	0.668742	0.963492	1	0.969415	0.884656	0.758277	0.691156	0.805204	0.994572	0	0.584127	0.617157	0.581818	0.84515	0.758277	0.969415	0.814966	0.581818	0.287108	0.937667	0.959637	0.906349	0.287108
HLA-DR+ Tn	0.704997	0.935586	0.926546	0.962193	0.962193	0.754286	0.691156	0.93649	0.935586	0.748538	0.963492	1	0.838095	1	0.707143	0.877656	0.84515	0.744725	0.407682	0	0.838095	0.364021	0.707143	0.707143	0.318615	0.380952	0.912762	0.920359	0.410256	0.959637	0.906349	0.287108
HLA-DR+ Tcm	0.502857	0.838095	0.884656	0.962193	0.962193	1	0.926546	0.93649	1	0.963492	0.963492	1	0.966772	0.995179	0.834709	0.691156	0.838095	0.773499	0.370294	0.634921	0	0.581818	0.966772	0.834709	0.895661	0.814966	0.912762	0.568889	0.937667	0.959637	0.906349	0.462868
HLA-DR+ Ttem	0.704997	0.935586	0.906425	0.64	0.64	0.402721	0.691156	0.93649	0.935586	0.926546	0.963492	1	0.838095	0.992133	0.773499	0.707143	0.895661	0.994572	0.510537	0.364021	0.838095	0	0.707143	0.773499	0.318615	0.253968	0.926546	0.920359	0.457143	0.959637	0.906349	0.969146
PD-1+ CD4	0.704997	0.838095	0.884656	0.962193	0.962193	0.836601	0.926546	0.938861	0.879654	0.302948	0.963492	1	0.838095	0.992133	0.0539683	0.877656	0.273016	0.912762	0.814248	0.744725	1	0.604762	0	0.0539683	0.0656085	0.380952	0.219501	0.568889	0.256085	0.959637	0.906349	1
PD-1+ Tn	0.502857	0.838095	0.884656	0.962193	0.962193	0.912762	0.882011	0.93649	0.879654	0.0719577	0.963492	1	0.838095	0.884656	0.00634921	0.691156	0.131217	0.744725	0.761686	0.744725	1	0.827605	0.0539683	0	0.0656085	0.380952	0.182011	0.568889	0.256085	0.959637	0.906349	0.969146
PD-1+ Tcm	0.704997	0.838095	0.884656	0.806349	0.806349	0.775758	0.935586	0.93649	0.935586	0.302948	0.963492	1	0.838095	0.884656	0.0656085	0.877656	0.469841	0.773499	0.969415	0.584127	1	0.581818	0.0539683	0.0656085	0	0.196825	0.352381	0.744725	0.196825	0.959637	0.906349	0.969146
PD-1+ Ttem	0.834709	0.84515	0.884656	0.64	0.64	0.592593	0.865224	0.93649	0.935586	0.668742	0.888889	1	0.424127	0.884656	0.493827	1	0.628571	0.882011	0.857709	0.584127	1	0.364021	0.235626	0.493827	0.0656085	0	0.844021	1	0.352381	0.959637	0.906349	0.969146
TIGIT+ CD4	0.666332	0.838095	0.634921	0.968923	0.968923	0.912762	0.865224	0.93649	0.935586	0.273016	0.963492	1	0.966772	0.936341	0.156009	0.691156	0.628571	0.959637	0.615848	0.84515	1	0.895661	0.192063	0.156009	0.313228	0.666332	0	0.196825	0.256085	0.994572	0.906349	0.969146
TIGIT+ Tn	0.502857	0.838095	0.8	1	1	0.994572	0.691156	0.93649	0.935586	0.444444	0.963492	1	0.966772	0.884656	0.64	0.691156	0.836601	1	0.287108	0.84515	0.838095	0.84673	0.707143	0.64	0.666332	0.895661	0.182011	0	0.471429	0.959637	0.906349	0.969146
TIGIT+ Tcm	0.906349	0.84515	0.469841	0.64	0.64	0.438095	0.865224	0.93649	0.935586	0.444444	0.963492	1	0.906425	0.992133	0.192063	0.877656	0.628571	0.994572	0.969415	0.666667	1	0.581818	0.182011	0.192063	0.0656085	0.380952	0.182011	0.568889	0	0.959637	0.906349	0.969146
TIGIT+ Ttem	0.704997	0.838095	0.935586	0.968923	0.968923	0.884656	0.926546	0.93649	0.904308	0.963492	0.963492	1	0.838095	1	0.786864	0.691156	0.863492	0.959637	0.761686	0.744725	0.838095	0.530159	0.707143	0.786864	0.604762	0.380952	0.963492	0.892369	0.937667	0	0.906349	0.969146
LAG-3+ CD4	0.502857	0.84515	0.884656	0.968923	0.968923	0.912762	0.926546	0.93649	0.935586	0.865224	0.963492	0.761905	0.838095	0.884656	0.758277	0.691156	0.50068	0.744725	0.814248	0.895661	1	0.84673	0.84515	0.758277	0.863492	0.814966	0.963492	1	0.937667	0.959637	0	0.969146
TIM-3+ CD4	0.536497	0.900082	0.892369	0.968923	0.968923	0.912762	0.691156	0.93649	0.935586	0.93649	0.963492	1	0.966772	0.884656	0.908365	0.757839	0.938861	0.744725	0.287108	0.364021	0.617157	0.604762	1	0.908365	0.82472	0.814966	0.912762	0.568889	0.937667	0.959637	0.906349	0
