# Supplementary material for: Immune activation and exhaustion marker expression on T-cell subsets in ART-treated adolescents and young adults with perinatal HIV-1 infection as correlates of viral persistence
Source: Front Immunol. 2023 Mar 23;14:1007626. doi: 10.3389/fimmu.2023.1007626 (PMC10076634; doi:10.3389/fimmu.2023.1007626)
Supplement: Supplementary file 9 [file DataSheet_3.xlsx]

## Sheet: cluster1
Ingenuity Canonical Pathways	-log(p-value)	Ratio	Molecules
Phagosome Maturation	5	0.157	ATP6AP1,ATP6AP1L,ATP6AP2,ATP6V0D1,ATP6V0E1,ATP6V1A,ATP6V1B2,ATP6V1F,CTSA,CTSB,CTSC,CTSH,CTSS,CTSV,CTSZ,DYNC1I2,GOSR2,HLA-DRB1,MR1,PRDX1,TUBA1B,TUBB,TUBB1,TUBD1,VPS33A
PD-1, PD-L1 cancer immunotherapy pathway	4.76	0.179	BCL2L1,CSK,CSNK2A1,HLA-DPA1,HLA-DPB1,HLA-DQA1,HLA-DRB1,IL2RA,JAK1,MR1,NGFR,PDCD1,PIK3CG,PIK3R3,PTEN,PTPN11,SKP2,TNFRSF1A,TNFRSF1B
Systemic Lupus Erythematosus In B Cell Signaling Pathway	4.69	0.0996	BCL2L1,CCND3,CD70,CD79B,CLCF1,CSK,FOXG1,HCK,IFNAR1,IGHA1,IGHA2,IGHG1,IGHG2,IGHV1-2,IGHV1-3,IGHV1-46,IGHV2-70,IGHV2-70D,IGHV3-11,IGHV3-13,IGHV3-15,IGHV3-16,IGHV3-20,IGHV3-30,IGHV3-33,IGHV3-48,IGHV3-53,IGHV3-64,IGHV3-66,IGHV3-7,IGHV6-1,IGKV1-12,IGKV1-5,IGKV1-9,IGKV1D-42,IGKV2-24,IGKV2-28,IGKV2-30,IGKV2D-28,IGKV2D-30,IGKV3-15,IGKV3-7,IGKV3D-11,IGKV3D-15,IGKV4-1,IGLJ1,IGLV1-50,IGLV10-54,IGLV2-33,IGLV…
CLEAR Signaling Pathway	4.28	0.123	ATP6AP1,ATP6AP1L,ATP6AP2,ATP6V0D1,ATP6V0E1,ATP6V1A,ATP6V1B2,ATP6V1F,BMP6,CREB3,CTSA,CTSB,EGF,FGFR2,GLB1,GNS,GUSB,HPS3,IGF1,LAMTOR2,MAPK1,NGFR,PPM1L,RAP2A,RAP2B,RRAGC,RXRA,SESN2,SUMF1,TFEB,TNFRSF1A,TNFRSF1B,VPS33A,YWHAH,YWHAQ
IL-8 Signaling	3.77	0.129	BCL2L1,CCND3,CXCR1,FNBP1,GNA12,GNAI3,GNAO1,GNB1,GNG11,GNG5,HBEGF,IRAK1,IRAK2,ITGB3,MAP2K4,MAPK1,MAPK10,MYL12B,MYL9,PAK2,PIK3CG,PIK3R3,RAP2A,RAP2B,VASP,VEGFB,VEGFC
STAT3 Pathway	3.76	0.148	BMP6,CSF2RB,CXCR1,EGF,FGFR2,IFNAR1,IGF1,IL15RA,IL2RA,IL4R,IL7R,MAP2K4,MAP3K20,MAPK1,MAPK10,NGFR,PIM1,RAP2A,RAP2B,SOCS1
Role of JAK1 and JAK3 in γc Cytokine Signaling	3.67	0.188	IL15RA,IL2RA,IL4R,IL7,IL7R,JAK1,MAPK1,PIK3CG,PIK3R3,PTPN11,RAP2A,RAP2B,SOCS1
Sertoli Cell-Sertoli Cell Junction Signaling	3.53	0.126	A2M,ACTN4,CLDN5,ITGA1,ITGA2B,ITGB1,ITGB3,ITGB5,KEAP1,MAP2K3,MAP2K4,MAP3K13,MAP3K20,MAPK1,MAPK10,NECTIN1,NECTIN3,PRKAR2B,PRKG1,PTEN,RAP2A,RAP2B,TNFRSF1A,TUBA1B,TUBB,TUBB1
Wound Healing Signaling Pathway	3.52	0.119	CD70,CLCF1,COL5A1,EGF,FGFR2,HBEGF,IL1RN,ITGB1,JAK1,KRT16,LAMA1,LAMA5,MAP2K3,MAP2K4,MAPK1,MAPK10,NGFR,OSM,PF4,RAP2A,RAP2B,TNFRSF1A,TNFRSF1B,TNFSF14,TNFSF8,TPSAB1/TPSB2,TRADD,VEGFB,VEGFC,VIM
B Cell Receptor Signaling	3.47	0.0951	BCL2L1,CD79B,CREB3,CSK,ETS1,IGHA1,IGHA2,IGHG1,IGHG2,IGHV1-2,IGHV1-3,IGHV1-46,IGHV2-70,IGHV2-70D,IGHV3-11,IGHV3-13,IGHV3-15,IGHV3-16,IGHV3-20,IGHV3-30,IGHV3-33,IGHV3-48,IGHV3-53,IGHV3-64,IGHV3-66,IGHV3-7,IGHV6-1,IGKV1-12,IGKV1-5,IGKV1-9,IGKV1D-42,IGKV2-24,IGKV2-28,IGKV2-30,IGKV2D-28,IGKV2D-30,IGKV3-15,IGKV3-7,IGKV3D-11,IGKV3D-15,IGKV4-1,IGLJ1,IGLV1-50,IGLV10-54,IGLV2-33,IGLV3-9,IGLV4-3,IGLV4-69,IG…
IL-15 Signaling	3.44	0.0985	BCL2L1,IGHA1,IGHA2,IGHG1,IGHG2,IGHV1-2,IGHV1-3,IGHV1-46,IGHV2-70,IGHV2-70D,IGHV3-11,IGHV3-13,IGHV3-15,IGHV3-16,IGHV3-20,IGHV3-30,IGHV3-33,IGHV3-48,IGHV3-53,IGHV3-64,IGHV3-66,IGHV3-7,IGHV6-1,IGKV1-12,IGKV1-5,IGKV1-9,IGKV1D-42,IGKV2-24,IGKV2-28,IGKV2-30,IGKV2D-28,IGKV2D-30,IGKV3-15,IGKV3-7,IGKV3D-11,IGKV3D-15,IGKV4-1,IGLJ1,IGLV1-50,IGLV10-54,IGLV2-33,IGLV3-9,IGLV4-3,IGLV4-69,IGLV7-43,IL15RA,JAK1,MA…
Signaling by Rho Family GTPases	3.4	0.116	ACTR2,CDC42EP2,CDC42EP3,FNBP1,GNA12,GNAI3,GNAO1,GNB1,GNG11,GNG5,ITGA1,ITGA2B,ITGB1,ITGB3,ITGB5,MAP2K4,MAP3K20,MAPK1,MAPK10,MYL12A,MYL12B,MYL9,PAK2,PIK3CG,PIK3R3,SEPTIN3,SEPTIN4,SEPTIN5,SEPTIN8,SLC9A1,VIM
PI3K/AKT Signaling	3.39	0.126	BCL2L1,CSF2RB,CXCR1,IFNAR1,IL15RA,IL2RA,IL4R,IL7R,INPP5J,ITGA1,ITGA2B,ITGB1,ITGB3,ITGB5,JAK1,LIMS1,MAPK1,PIK3CG,PIK3R3,PPM1L,PTEN,RAP2A,RAP2B,YWHAH,YWHAQ
Role of MAPK Signaling in Promoting the Pathogenesis of Influenza	3.37	0.15	ATP6AP1,ATP6AP1L,ATP6AP2,ATP6V0D1,ATP6V0E1,ATP6V1A,ATP6V1B2,ATP6V1F,MAP2K3,MAP2K4,MAPK1,MAPK10,PLA2G4C,PLAAT3,RAP2A,RAP2B,RPS6KA3
IGF-1 Signaling	3.31	0.154	CASP9,CSNK2A1,IGF1,IGFBP3,IGFBP4,JAK1,MAPK1,PIK3CG,PIK3R3,PRKAR2B,PTPN11,RAP2A,RAP2B,SOCS1,YWHAH,YWHAQ
Axonal Guidance Signaling	3.31	0.0982	ACTR2,ADAM12,ADAM19,BMP6,BMP8B,DOCK1,DPYSL5,ECEL1,EFNA4,EGF,FZD1,FZD8,GNA12,GNAI3,GNAO1,GNB1,GNG11,GNG5,IGF1,ITGA1,ITGA2B,ITGB1,ITGB3,ITGB5,LNPEP,MAPK1,MMP17,MYL12A,MYL12B,MYL9,NGFR,NTN4,PAK2,PIK3CG,PIK3R3,PRKAR2B,PTPN11,RAP2A,RAP2B,RTN4,RTN4R,SEMA3C,SEMA3G,SHH,TUBA1B,TUBB,TUBB1,VASP,VEGFB,VEGFC
Osteoarthritis Pathway	3.31	0.119	ANXA2,ANXA5,C1QTNF4,CASP4,CASP6,CASP7,CASP9,CREB3,FGF8,FZD1,FZD8,GDF5,HDAC3,ITGA1,ITGA2B,ITGB1,ITGB3,ITGB5,PPARG,SDC4,SLC39A8,SMAD1,SMAD5,SP1,TNFRSF1A,TNFRSF1B,VEGFB,VEGFC
Integrin Signaling	3.3	0.122	ACTN4,ACTR2,CAPN2,CAPN8,CTTN,DOCK1,FNBP1,ITGA1,ITGA2B,ITGB1,ITGB3,ITGB5,LIMS1,MAP2K4,MAPK1,MYL12A,MYL12B,MYL9,PAK2,PIK3CG,PIK3R3,PTEN,RAP2A,RAP2B,TSPAN5,VASP
Role of JAK family kinases in IL-6-type Cytokine Signaling	3.28	0.28	JAK1,MAP2K4,MAPK1,MAPK10,OSM,PTPN11,SOCS1
Regulation Of The Epithelial Mesenchymal Transition By Growth Factors Pathway	3.24	0.125	CD70,EGF,ESRP2,ETS1,FGF8,FGFR2,JAK1,MAP2K3,MAP2K4,MAPK1,MAPK10,NGFR,PIK3CG,PIK3R3,PTPN11,RAP2A,RAP2B,TNFRSF1A,TNFRSF1B,TNFSF14,TNFSF8,TWIST1,VIM,WWTR1
Hepatic Fibrosis / Hepatic Stellate Cell Activation	3.18	0.124	A2M,CCR5,CCR7,COL5A1,CXCR3,ECE1,EGF,FGFR2,IFNAR1,IGF1,IGFBP3,IGFBP4,IL4R,LAMA1,LY96,MYL9,MYO1H,NGFR,TIMP1,TIMP2,TNFRSF1A,TNFRSF1B,VEGFB,VEGFC
Iron homeostasis signaling pathway	3.16	0.137	ABCB10,ATP6AP1,ATP6AP1L,ATP6AP2,ATP6V0D1,ATP6V0E1,ATP6V1A,ATP6V1B2,ATP6V1F,BMP6,BMP8B,CDC34,EGF,FECH,JAK1,MAPK1,SKP2,SMAD1,SMAD5
PTEN Signaling	3.15	0.133	BCL2L1,CASP9,CSNK2A1,FGFR2,FOXG1,INPP5J,ITGA1,ITGA2B,ITGB1,ITGB3,ITGB5,MAPK1,NGFR,PIK3CG,PIK3R3,PTEN,RAP2A,RAP2B,SHARPIN,YWHAH
PAK Signaling	3.14	0.144	ARHGAP10,ITGA1,ITGA2B,ITGB1,ITGB3,ITGB5,MAP2K4,MAPK1,MAPK10,MYL12A,MYL12B,MYL9,PAK2,PIK3CG,PIK3R3,RAP2A,RAP2B
Paxillin Signaling	3.13	0.148	ACTN4,CSK,DOCK1,ITGA1,ITGA2B,ITGB1,ITGB3,ITGB5,MAP2K4,MAPK1,MAPK10,PAK2,PIK3CG,PIK3R3,RAP2A,RAP2B
Glutathione Redox Reactions II	3.08	0.75	GLRX,GSR,TXNDC12
Glycolysis I	3.06	0.259	ALDOA,GAPDH,GAPDHS,PFKP,PGAM1,PGK1,PGK2
Huntington's Disease Signaling	3	0.11	BCL2L1,CAPN2,CAPN8,CASP4,CASP6,CASP7,CASP9,CREB3,DNAJC5,DYNC1I2,EGF,GNB1,GNG11,GNG5,GOSR2,HDAC3,IGF1,MAP2K4,MAPK1,PIK3CG,PIK3R3,POLR2G,POLR2K,PSMB1,PSMB3,PSMB8,PSMD13,PSMD8,PSMD9,PSME3,SP1
Acute Myeloid Leukemia Signaling	2.97	0.154	CEBPA,CSF1R,CSF2RB,FLT3,KIT,MAP2K3,MAP2K4,MAPK1,PIK3CG,PIK3R3,PIM1,RAP2A,RAP2B,RARA
Breast Cancer Regulation by Stathmin1	2.97	0.0926	ADORA1,ANKHD1/ANKHD1-EIF4EBP3,BMP6,C5AR2,CCND3,CCR10,CCR4,CCR5,CCR6,CCR7,CREB3,CX3CR1,CXCR1,E2F2,E2F8,EGF,FOXM1,FZD1,FZD8,GNB1,GNG11,GNG5,GPR132,GPR137,GPR137B,GPR155,GPR162,GPRC5D,HTR7,IGF1,MAPK1,mir-223,P2RY12,P2RY14,PIK3CG,PIK3R3,PPM1L,PPP1CA,PPP1R11,PPP4C,PRKAR2B,PTGER2,PTGIR,RAP2A,RAP2B,RPS6KA3,RRH,S1PR4,TUBA1B,TUBB,TUBB1,VEGFB,VEGFC,VIPR2,XCR1
Cardiac Hypertrophy Signaling (Enhanced)	2.93	0.0939	AKAP13,CACNA2D3,CD70,CLCF1,CSF2RB,CXCR1,DIAPH1,FGF8,FGFR2,FZD1,FZD8,GDE1,GNA12,GNAI3,GNB1,GNG11,GNG5,HDAC3,IFNAR1,IGF1,IL15RA,IL2RA,IL4R,IL7R,ITGA1,ITGA2B,ITGB1,ITGB3,ITGB5,MAP2K3,MAP2K4,MAP3K13,MAP3K20,MAPK1,MAPK10,NGFR,OSM,PDE2A,PDE4B,PDE5A,PIK3CG,PIK3R3,PRKAR2B,PRKG1,PTEN,RAP2A,RAP2B,TNFRSF1A,TNFRSF1B,TNFSF14,TNFSF8
Ephrin Receptor Signaling	2.9	0.118	ACTR2,CREB3,EFNA4,EGF,GNA12,GNAI3,GNAO1,GNB1,GNG11,GNG5,ITGA1,ITGA2B,ITGB1,ITGB3,ITGB5,MAPK1,PAK2,PIK3CG,PTPN11,PTPN13,RAP2A,RAP2B,VEGFB,VEGFC
Autophagy	2.89	0.116	ATG12,ATG9B,BMP6,CREB3,EGF,ERN1,GNAI3,IGF1,MAP2K4,MAPK1,MAPK10,NGFR,PIK3CG,PIK3R3,PPM1L,PRKAR2B,PTEN,SLC1A5,TBK1,TFEB,TNFRSF1A,TNFRSF1B,TRAF3,VAMP8,VPS33A
Pyroptosis Signaling Pathway	2.88	0.151	AIM2,CASP4,CASP9,GBP1,GBP4,MAPK1,NGFR,NLRP3,NLRP6,PANX1,PRKAR2B,TNFRSF1A,TNFRSF1B,TRAF3
Endocannabinoid Cancer Inhibition Pathway	2.86	0.129	CASP4,CASP6,CASP7,CASP9,CCND3,CREB3,GNAI3,GNAO1,MAP2K3,MAP2K4,MAPK1,PIK3CG,PIK3R3,PRKAR2B,SPTLC2,TWIST1,VEGFB,VEGFC,VIM
Inhibition of ARE-Mediated mRNA Degradation Pathway	2.77	0.124	CD70,MAPK1,NGFR,POMC,PPM1L,PRKAR2B,PSMB1,PSMB3,PSMB8,PSMD13,PSMD8,PSMD9,PSME3,TNFRSF1A,TNFRSF1B,TNFSF14,TNFSF8,YWHAH,YWHAQ,ZFP36L2
Molecular Mechanisms of Cancer	2.75	0.0962	BCL2L1,BMP6,BMP8B,CASP6,CASP7,CASP9,CCND3,CDK13,DAXX,E2F2,E2F8,FNBP1,FZD1,FZD8,GNA12,GNAI3,GNAO1,GNB1,GNG11,GNG5,HDAC3,ITGA1,ITGA2B,ITGB1,ITGB3,ITGB5,JAK1,MAP2K3,MAP2K4,MAPK1,MAPK10,PA2G4,PAK2,PIK3CG,PIK3R3,PRKAR2B,PSEN2,PTPN11,RAP2A,RAP2B,SHH,SMAD1,SMAD5
HGF Signaling	2.6	0.129	DOCK1,ELK3,ETS1,ITGA1,ITGA2B,ITGB1,ITGB3,ITGB5,MAP2K4,MAP3K13,MAPK1,MAPK10,PIK3CG,PIK3R3,PTPN11,RAP2A,RAP2B
Regulation of Cellular Mechanics by Calpain Protease	2.59	0.146	ACTN4,CAPN2,CAPN8,CCND3,EGF,ITGA1,ITGA2B,ITGB1,ITGB3,ITGB5,MAPK1,RAP2A,RAP2B
Necroptosis Signaling Pathway	2.53	0.121	CAPN2,CAPN8,GLUD1,IFNAR1,JAK1,MLKL,NGFR,NLRP3,PLA2G4C,RIPK3,SHARPIN,SLC25A5,TNFRSF1A,TNFRSF1B,TOMM22,TOMM40L,TRADD,VDAC1,VDAC3
GM-CSF Signaling	2.52	0.157	BCL2L1,CSF2RB,ETS1,HCK,MAPK1,PIK3CG,PIK3R3,PIM1,PTPN11,RAP2A,RAP2B
IL-2 Signaling	2.48	0.164	CSNK2A1,IL2RA,JAK1,MAPK1,PIK3CG,PIK3R3,PTPN11,RAP2A,RAP2B,SOCS1
Germ Cell-Sertoli Cell Junction Signaling	2.46	0.117	A2M,ACTN4,FNBP1,ITGB1,KEAP1,MAP2K3,MAP2K4,MAP3K13,MAPK1,MAPK10,NECTIN3,PAK2,PIK3CG,PIK3R3,RAP2A,RAP2B,TNFRSF1A,TUBA1B,TUBB,TUBB1
Glutamate Biosynthesis II	2.44	1	GLUD1,GLUD2
Glutamate Degradation X	2.44	1	GLUD1,GLUD2
Th2 Pathway	2.43	0.124	CCR4,CCR5,CD86,GATA3,HLA-DPA1,HLA-DPB1,HLA-DQA1,HLA-DRB1,IL2RA,IL4R,JAG2,JAK1,MAF,PIK3CG,PIK3R3,PSEN2,TNFRSF4
Th1 and Th2 Activation Pathway	2.43	0.116	CCR4,CCR5,CD86,CXCR3,GATA3,HLA-DPA1,HLA-DPB1,HLA-DQA1,HLA-DRB1,IFNAR1,IL2RA,IL4R,JAG2,JAK1,MAF,PIK3CG,PIK3R3,PSEN2,SOCS1,TNFRSF4
Actin Cytoskeleton Signaling	2.43	0.106	ABI2,ACTN4,ACTR2,BRK1,CSK,DIAPH1,DOCK1,EGF,FGF8,GNA12,ITGA1,ITGA2B,ITGB1,ITGB3,ITGB5,MAPK1,MYL12A,MYL12B,MYL9,MYO1H,PAK2,PIK3CG,PIK3R3,RAP2A,RAP2B,SLC9A1
Pancreatic Adenocarcinoma Signaling	2.42	0.127	BCL2L1,CASP9,E2F2,E2F8,EGF,HBEGF,HDAC3,JAK1,MAP2K4,MAPK1,MAPK10,PA2G4,PIK3CG,PIK3R3,VEGFB,VEGFC
Apoptosis Signaling	2.41	0.135	AIFM1,BCL2L1,CAPN2,CAPN8,CASP6,CASP7,CASP9,MAP2K4,MAPK1,PARP1,RAP2A,RAP2B,TNFRSF1A,TNFRSF1B
Endocannabinoid Developing Neuron Pathway	2.39	0.126	CREB3,GNAI3,GNAO1,GNB1,GNG11,GNG5,MAP2K3,MAP2K4,MAPK1,MAPK10,MGLL,PIK3CG,PIK3R3,PRKAR2B,RAP2A,RAP2B
Role of Tissue Factor in Cancer	2.38	0.129	BCL2L1,GNA12,HBEGF,HCK,ITGB1,ITGB3,MAPK1,PIK3CG,PIK3R3,PTEN,PTPN11,RAP2A,RAP2B,RPS6KA3,VEGFC
Fatty Acid β-oxidation I	2.36	0.2	ACAA1,ACADM,ACSL6,ACSM1,HSD17B10,SCP2,SLC27A2
B Cell Development	2.36	0.182	CD79B,CD86,HLA-DPA1,HLA-DPB1,HLA-DQA1,HLA-DRB1,IL7,IL7R
BER (Base Excision Repair) Pathway	2.36	0.182	ARL6IP5,MAP2K3,MAP2K4,MAPK1,PARP1,POLG,SP1,UNG
Semaphorin Neuronal Repulsive Signaling Pathway	2.36	0.119	DPYSL4,DPYSL5,ITGA1,ITGA2B,ITGB1,ITGB3,ITGB5,MAP2K3,MAP2K4,MYL12A,MYL12B,MYL9,PAK2,PDE4B,PIK3CG,PIK3R3,PRKAR2B,PRKG1
TR/RXR Activation	2.35	0.143	DIO1,HDAC3,MED1,NCOA4,NRGN,PFKP,PIK3CG,PIK3R3,RAB3B,RXRA,SLC16A3,SREBF2
IL-6 Signaling	2.35	0.125	A2M,CSNK2A1,IL1RN,MAP2K3,MAP2K4,MAPK1,MAPK10,NGFR,PIK3CG,PIK3R3,PTPN11,RAP2A,RAP2B,SOCS1,TNFRSF1A,TNFRSF1B
MSP-RON Signaling In Cancer Cells Pathway	2.34	0.121	CREB3,CSF2RB,ELK3,ETS1,ITGB1,MAPK1,PIK3CG,PIK3R3,RAP2A,RAP2B,RPS6KA3,SP1,VEGFB,VEGFC,VIM,YWHAH,YWHAQ
Gluconeogenesis I	2.33	0.222	ALDOA,GAPDH,GAPDHS,PGAM1,PGK1,PGK2
NRF2-mediated Oxidative Stress Response	2.32	0.105	CAT,CBR1,CDC34,CYP2S1,DNAJC1,DNAJC17,DNAJC5,DNAJC7,DNAJC8,FKBP5,GSR,KEAP1,MAF,MAP2K3,MAP2K4,MAPK1,PIK3CG,PIK3R3,PPIB,PRDX1,RAP2A,RAP2B,RBX1,STIP1,TXNRD1
Small Cell Lung Cancer Signaling	2.3	0.135	BCL2L1,CASP9,CCND3,E2F2,HDAC3,PA2G4,PIK3CG,PIK3R3,PTEN,RXRA,SKP2,TRAF3,TRAF5
IL-1 Signaling	2.3	0.135	GNA12,GNAI3,GNAO1,GNB1,GNG11,GNG5,IRAK1,IRAK2,MAP2K3,MAP2K4,MAPK1,MAPK10,PRKAR2B
Induction of Apoptosis by HIV1	2.27	0.154	BCL2L1,CASP9,DAXX,MAP2K4,MAPK10,NGFR,SLC25A5,TNFRSF1A,TNFRSF1B,TRADD
HER-2 Signaling in Breast Cancer	2.26	0.106	CASP6,CASP7,CASP9,COX11,COX8A,EGF,ELK3,ETS1,HBEGF,HCK,ITGB1,ITGB3,ITGB5,MAPK1,NDC1,NUP205,NUP37,PIK3CG,PIK3R3,PTEN,RAP2A,RAP2B,SP1,TP53RK
ERK/MAPK Signaling	2.23	0.106	CREB3,DOCK1,ELK3,ETS1,ITGA1,ITGA2B,ITGB1,ITGB3,ITGB5,MAPK1,PAK2,PIK3CG,PIK3R3,PLA2G4C,PPARG,PPM1L,PPP1CA,PPP1R11,PRKAR2B,RAP2A,RAP2B,YWHAH,YWHAQ
Pyridoxal 5'-phosphate Salvage Pathway	2.23	0.152	GRK4,GRK6,IRAK1,MAP2K3,MAP2K4,MAPK1,PAK2,PDXK,PIM1,PLK1
Ceramide Biosynthesis	2.2	0.429	KDSR,SPTLC2,SPTSSA
CXCR4 Signaling	2.18	0.112	DOCK1,FNBP1,GNA12,GNAI3,GNAO1,GNB1,GNG11,GNG5,MAP2K4,MAPK1,MAPK10,MYL12A,MYL12B,MYL9,PAK2,PIK3CG,PIK3R3,RAP2A,RAP2B
Colorectal Cancer Metastasis Signaling	2.13	0.0996	APPL1,BCL2L1,CASP9,EGF,FNBP1,FZD1,FZD8,GNA12,GNAI3,GNAO1,GNB1,GNG11,GNG5,JAK1,MAP2K4,MAPK1,MAPK10,MMP17,PIK3CG,PIK3R3,PRKAR2B,PTGER2,RAP2A,RAP2B,TNFRSF1A,VEGFB,VEGFC
Role of Osteoblasts, Osteoclasts and Chondrocytes in Rheumatoid Arthritis	2.05	0.103	BMP6,BMP8B,CASP9,CSF1R,FZD1,FZD8,IGF1,IL1RN,IL7,ITGB3,MAP2K3,MAP2K4,MAPK1,MAPK10,NGFR,PIK3CG,PIK3R3,SMAD1,SMAD5,TNFRSF1A,TNFRSF1B,TRADD,TRAF5
Pulmonary Healing Signaling Pathway	2.04	0.106	EGF,FGFR2,FOXM1,FZD1,FZD8,HBEGF,HCK,MAP2K4,MAPK1,MAPK10,MMP17,NGFR,RAP2A,RAP2B,SMAD1,SMAD5,TNFRSF1A,TNFRSF1B,VEGFB,VEGFC,WWTR1
Hepatic Fibrosis Signaling Pathway	2.04	0.09	CACNA2D3,CREB3,FNBP1,FZD1,FZD8,GNAI3,IL1RN,IRAK1,IRAK2,ITGA1,ITGA2B,ITGB1,ITGB3,ITGB5,JAK1,MAP2K3,MAP2K4,MAPK1,MAPK10,MYL12A,MYL12B,MYL9,NGFR,PIK3CG,PIK3R3,PPARG,PRKAR2B,PTEN,RAP2A,RAP2B,SHH,SP1,TIMP1,TNFRSF1A,TNFRSF1B,TRADD,VEGFB,VEGFC
ILK Signaling	2.02	0.105	ACTN4,CREB3,DOCK1,FNBP1,ITGB1,ITGB3,ITGB5,LIMS1,MAP2K4,MAPK1,MAPK10,MYL9,MYO1H,PIK3CG,PIK3R3,PPM1L,PTEN,TNFRSF1A,VEGFB,VEGFC,VIM
IL-4 Signaling	2	0.129	HLA-DPA1,HLA-DPB1,HLA-DQA1,HLA-DRB1,IL4R,INPP5J,JAK1,PIK3CG,PIK3R3,RAP2A,RAP2B,SOCS1
Amyotrophic Lateral Sclerosis Signaling	2	0.121	BCL2L1,CACNA2D3,CAPN2,CAPN8,CASP7,CASP9,CAT,IGF1,NEFL,PIK3CG,PIK3R3,SSR4,VEGFB,VEGFC
Granulocyte Adhesion and Diapedesis	1.98	0.106	CCR10,CCR4,CCR5,CCR6,CCR7,CD99,CLDN5,CXCL10,CXCR1,CXCR3,GNAI3,IL1RN,ITGB1,MMP17,NGFR,PF4,PPBP,SDC4,TNFRSF1A,TNFRSF1B
Serine Biosynthesis	1.98	0.667	PSAT1,UBAC2
Thiosulfate Disproportionation III (Rhodanese)	1.98	0.667	MPST,TST
Vitamin-C Transport	1.97	0.217	GJB2,GLRX,LRRC8D,STOM,TXNRD1
Non-Small Cell Lung Cancer Signaling	1.97	0.128	CASP9,CCND3,E2F2,EGF,HDAC3,MAPK1,PA2G4,PIK3CG,PIK3R3,RAP2A,RAP2B,RXRA
Neuregulin Signaling	1.96	0.12	EGF,HBEGF,ITGA1,ITGA2B,ITGB1,ITGB3,ITGB5,MAPK1,PIK3R3,PTEN,PTPN11,RAP2A,RAP2B,RNF41
Human Embryonic Stem Cell Pluripotency	1.94	0.108	BMP6,BMP8B,FGFR2,FZD1,FZD8,GNA12,GNAI3,GNAO1,GNB1,GNG11,GNG5,NODAL,NOG,PIK3CG,PIK3R3,S1PR4,SMAD1,SMAD5
BAG2 Signaling Pathway	1.92	0.131	ANXA2,CTSB,MAPK1,PSMB1,PSMB3,PSMB8,PSMD13,PSMD8,PSMD9,PSME3,SP1
HMGB1 Signaling	1.91	0.108	CD70,CLCF1,FNBP1,MAP2K3,MAP2K4,MAPK1,MAPK10,NGFR,OSM,PIK3CG,PIK3R3,RAP2A,RAP2B,SP1,TNFRSF1A,TNFRSF1B,TNFSF14,TNFSF8
Tumoricidal Function of Hepatic Natural Killer Cells	1.89	0.208	AIFM1,CASP6,CASP7,CASP9,SERPINB9
HIPPO signaling	1.89	0.129	PPM1L,PPP1CA,PPP1R11,SAV1,SKP2,SMAD1,SMAD5,WWC1,WWTR1,YWHAH,YWHAQ
Ferroptosis Signaling Pathway	1.87	0.114	ALOX12,CARS1,CTSB,H2AX,KEAP1,MAPK1,NCOA4,RAP2A,RAP2B,SLC1A5,SLC39A8,SP1,SREBF2,TXNRD1,WWTR1
Pathogenesis of Multiple Sclerosis	1.85	0.333	CCR5,CXCL10,CXCR3
G-Protein Coupled Receptor Signaling	1.84	0.0811	ADORA1,C5AR2,CCR10,CCR4,CCR5,CCR6,CCR7,CREB3,CX3CR1,CXCR1,FOXG1,FZD1,FZD8,GDE1,GNA12,GNAI3,GNAO1,GNB1,GNG11,GNG5,GPR132,GPR137,GPR137B,GPR155,GPR162,GPRC5D,GRK4,GRK6,HTR7,KCNN4,MAP2K3,MAP2K4,MAP3K13,MAPK1,MAPK10,MYL12A,MYL12B,MYL9,P2RY12,P2RY14,PAK2,PDE2A,PDE4B,PDE5A,PIK3CG,PIK3R3,PRKAR2B,PTGER2,PTGIR,RAP2A,RAP2B,RGS18,RRH,S1PR4,VIPR2,WWTR1,XCR1
UVA-Induced MAPK Signaling	1.83	0.122	BCL2L1,CASP9,MAP2K4,MAPK1,MAPK10,PARP1,PARP4,PIK3CG,PIK3R3,RAP2A,RAP2B,RPS6KA3
BMP signaling pathway	1.82	0.126	BMP6,BMP8B,MAP2K4,MAPK1,MAPK10,NOG,PRKAR2B,RAP2A,RAP2B,SMAD1,SMAD5
Th1 Pathway	1.82	0.115	CCR5,CD86,CXCR3,GATA3,HLA-DPA1,HLA-DPB1,HLA-DQA1,HLA-DRB1,IFNAR1,JAK1,PIK3CG,PIK3R3,PSEN2,SOCS1
Stearate Biosynthesis I (Animals)	1.81	0.138	ACSL6,ACSM1,DHRS7,ELOVL6,LPGAT1,PORCN,PTGR1,SLC27A2,TBXAS1
Macropinocytosis Signaling	1.8	0.132	ACTN4,CSF1R,EGF,ITGB1,ITGB3,ITGB5,PIK3CG,PIK3R3,RAP2A,RAP2B
Lymphotoxin β Receptor Signaling	1.78	0.145	BCL2L1,CASP9,MAPK1,PIK3CG,PIK3R3,TNFSF14,TRAF3,TRAF5
ID1 Signaling Pathway	1.74	0.1	BCL2L1,EGF,ETS1,FGFR2,HCK,MAPK1,NGFR,PIK3CG,PIK3R3,PTEN,RAP2A,RAP2B,SHH,SMAD1,SMAD5,TNFRSF1A,TNFRSF1B,VEGFB,VEGFC,VIM
Neurotrophin/TRK Signaling	1.73	0.128	CREB3,MAP2K3,MAP2K4,MAPK1,NGFR,PIK3CG,PIK3R3,PTPN11,RAP2A,RAP2B
IL-7 Signaling Pathway	1.73	0.128	CCND3,FOXG1,IGHG1,IL7,IL7R,JAK1,MAPK1,PIK3CG,PIK3R3,SOCS1
Gαs Signaling	1.73	0.112	CREB3,GNA12,GNAI3,GNAO1,GNB1,GNG11,GNG5,HCK,HTR7,MAPK1,PRKAR2B,PTGER2,PTGIR,VIPR2
CD40 Signaling	1.73	0.134	MAP2K3,MAP2K4,MAPK1,MAPK10,PIK3CG,PIK3R3,PTGS1,TRAF3,TRAF5
Prostanoid Biosynthesis	1.72	0.3	CYP2S1,PTGS1,TBXAS1
Agranulocyte Adhesion and Diapedesis	1.71	0.0981	CCR10,CCR4,CCR5,CCR6,CCR7,CD99,CLDN5,CXCL10,CXCR1,CXCR3,GNAI3,IL1RN,ITGA1,ITGB1,MMP17,MYL9,MYO1H,PF4,PPBP,SDC4,TNFRSF1A
RAC Signaling	1.71	0.109	ABI2,ACTR2,BRK1,ITGA1,ITGA2B,ITGB1,ITGB3,ITGB5,MAP2K4,MAPK1,PAK2,PIK3CG,PIK3R3,RAP2A,RAP2B
Interferon Signaling	1.71	0.167	IFIT1,IFITM1,IFNAR1,JAK1,PSMB8,SOCS1
CDK5 Signaling	1.7	0.114	CABLES1,ITGB1,LAMA1,LAMA5,MAPK1,MAPK10,NGFR,PPM1L,PPP1CA,PPP1R11,PRKAR2B,RAP2A,RAP2B
CD27 Signaling in Lymphocytes	1.69	0.14	BCL2L1,CASP9,CD70,MAP2K3,MAP2K4,MAP3K13,MAPK10,TRAF5
CNTF Signaling	1.69	0.14	JAK1,MAPK1,PIK3CG,PIK3R3,PTPN11,RAP2A,RAP2B,RPS6KA3
14-3-3-mediated Signaling	1.68	0.11	MAP2K4,MAPK1,MAPK10,PIK3CG,PIK3R3,RAP2A,RAP2B,TNFRSF1A,TUBA1B,TUBB,TUBB1,VIM,YWHAH,YWHAQ
Renal Cell Carcinoma Signaling	1.66	0.125	ETS1,FH,MAPK1,PAK2,PIK3CG,PIK3R3,PTPN11,RAP2A,RAP2B,RBX1
Gαi Signaling	1.66	0.107	ADORA1,CCR4,GNA12,GNAI3,GNAO1,GNB1,GNG11,GNG5,MAPK1,P2RY12,P2RY14,PRKAR2B,RAP2A,RAP2B,XCR1
Hepatic Cholestasis	1.65	0.0995	CD70,CETP,CLCF1,IL1RN,IRAK1,IRAK2,LY96,MAP2K4,MAPK10,NGFR,OSM,PPRC1,PRKAR2B,RARA,RXRA,TNFRSF1A,TNFRSF1B,TNFSF14,TNFSF8
Polyamine Regulation in Colon Cancer	1.65	0.138	CSNK2A1,DOHH,MAP2K3,MAP2K4,MAPK1,OAZ1,PPARG,SMS
Type II Diabetes Mellitus Signaling	1.65	0.105	ACSL6,ACSM1,ADIPOR2,CACNA2D3,MAP2K4,MAPK1,MAPK10,NGFR,PIK3CG,PIK3R3,PPARG,SLC27A2,SOCS1,TNFRSF1A,TNFRSF1B,TRADD
Estrogen-Dependent Breast Cancer Signaling	1.63	0.123	CREB3,HSD17B10,HSD17B7,IGF1,MAPK1,PIK3CG,PIK3R3,RAP2A,RAP2B,SP1
Apelin Muscle Signaling Pathway	1.62	0.146	GNA12,GNAI3,GNAO1,GNB1,GNG11,GNG5,NRF1
Actin Nucleation by ARP-WASP Complex	1.62	0.118	ACTR2,FNBP1,GNA12,ITGA1,ITGA2B,ITGB1,ITGB3,ITGB5,RAP2A,RAP2B,VASP
ERBB Signaling	1.59	0.117	EGF,HBEGF,MAP2K3,MAP2K4,MAPK1,MAPK10,PAK2,PIK3CG,PIK3R3,RAP2A,RAP2B
Growth Hormone Signaling	1.58	0.127	A2M,CEBPA,IGF1,IGFBP3,MAPK1,PIK3CG,PIK3R3,RPS6KA3,SOCS1
Regulation of the Epithelial-Mesenchymal Transition Pathway	1.57	0.0974	EGF,ESRP2,ETS1,FGF8,FGFR2,FZD1,FZD8,JAG2,JAK1,MAP2K3,MAP2K4,MAPK1,PIK3CG,PIK3R3,PSEN2,PTPN11,RAP2A,RAP2B,TWIST1
cAMP-mediated signaling	1.56	0.0936	ADORA1,AKAP13,AKAP7,CCR4,CREB3,GDE1,GNAI3,GNAO1,GRK4,HTR7,MAPK1,P2RY12,P2RY14,PDE2A,PDE4B,PDE5A,PRKAR2B,PTGER2,PTGIR,RGS18,VIPR2,XCR1
Chronic Myeloid Leukemia Signaling	1.56	0.112	BCL2L1,CCND3,E2F2,E2F8,HDAC3,MAPK1,PA2G4,PIK3CG,PIK3R3,PTPN11,RAP2A,RAP2B
Telomerase Signaling	1.56	0.112	EGF,ELK3,ETS1,HDAC3,IL2RA,MAPK1,PIK3CG,PIK3R3,PPM1L,RAP2A,RAP2B,SP1
Inhibition of Matrix Metalloproteases	1.55	0.154	A2M,ADAM12,MMP17,TFPI2,TIMP1,TIMP2
Antigen Presentation Pathway	1.55	0.154	HLA-DPA1,HLA-DPB1,HLA-DQA1,HLA-DRB1,MR1,PSMB8
Role of NANOG in Mammalian Embryonic Stem Cell Pluripotency	1.54	0.108	BMP6,BMP8B,FZD1,FZD8,GATA6,JAK1,MAPK1,PIK3CG,PIK3R3,RAP2A,RAP2B,SMAD1,SMAD5
Ovarian Cancer Signaling	1.53	0.101	E2F2,EGF,FZD1,FZD8,HDAC3,MAPK1,PA2G4,PIK3CG,PIK3R3,PRKAR2B,PTEN,PTGS1,RAP2A,RAP2B,VEGFB,VEGFC
Glutaryl-CoA Degradation	1.53	0.2	ACAT2,CYP2S1,HSD17B10,TBXAS1
Inflammasome pathway	1.53	0.2	AIM2,CTSB,NLRP3,PANX1
MYC Mediated Apoptosis Signaling	1.53	0.14	BCL2L1,CASP9,NGFR,PRKAR2B,TNFRSF1A,TNFRSF1B,TRADD
Death Receptor Signaling	1.53	0.115	CASP6,CASP7,CASP9,DAXX,MAP2K4,PARP1,PARP4,TBK1,TNFRSF1A,TNFRSF1B,TRADD
P2Y Purigenic Receptor Signaling Pathway	1.52	0.105	CREB3,GNAI3,GNB1,GNG11,GNG5,ITGA2B,ITGB3,MAPK1,P2RY12,PIK3CG,PIK3R3,PRKAR2B,RAP2A,RAP2B
Acute Phase Response Signaling	1.51	0.0973	A2M,IL1RN,IRAK1,MAP2K3,MAP2K4,MAPK1,NGFR,OSM,PIK3CG,PIK3R3,PTPN11,RAP2A,RAP2B,SOCS1,TNFRSF1A,TNFRSF1B,TRADD,VWF
Glioma Invasiveness Signaling	1.51	0.123	FNBP1,ITGB3,MAPK1,PIK3CG,PIK3R3,RAP2A,RAP2B,TIMP1,TIMP2
Phagosome Formation	1.51	0.0781	ACTR2,ADORA1,AP1S2,C5AR2,CCR10,CCR4,CCR5,CCR6,CCR7,CX3CR1,CXCR1,DIAPH1,DOCK1,FZD1,FZD8,GPR132,GPR137,GPR137B,GPR155,GPR162,GPRC5D,HCK,HTR7,IGHA1,IGHG1,IGHG2,ITGA1,ITGA2B,ITGB1,ITGB3,ITGB5,MAP2K3,MAP2K4,MAPK1,MYL12A,MYL12B,MYL9,MYO1H,P2RY12,P2RY14,PAK2,PIK3CG,PIK3R3,PLA2G4C,PLAAT3,PTGER2,PTGIR,RAP2A,RAP2B,RRH,S1PR4,SCARA3,VIPR2,XCR1
Superpathway of Serine and Glycine Biosynthesis I	1.49	0.4	PSAT1,UBAC2
Triacylglycerol Biosynthesis	1.49	0.137	AGPAT2,ELOVL6,GPAT4,LPCAT2,LPGAT1,LPIN2,PORCN
ERK5 Signaling	1.47	0.122	CREB3,EGF,GNA12,PTPN11,RAP2A,RAP2B,RPS6KA3,YWHAH,YWHAQ
Melanocyte Development and Pigmentation Signaling	1.47	0.112	CREB3,KIT,MAPK1,PIK3CG,PIK3R3,POMC,PRKAR2B,PTPN11,RAP2A,RAP2B,RPS6KA3
IL-17 Signaling	1.47	0.0963	CD70,CLCF1,JAK1,MAP2K3,MAP2K4,MAPK1,MAPK10,OSM,PIK3CG,PIK3R3,RAP2A,RAP2B,SRSF1,TNFSF14,TNFSF8,TRAF5,VEGFB,VEGFC
TNFR1 Signaling	1.45	0.135	CASP6,CASP7,CASP9,MAP2K4,PAK2,TNFRSF1A,TRADD
Glioma Signaling	1.44	0.105	CCND3,E2F2,E2F8,EGF,HDAC3,IGF1,MAPK1,PA2G4,PIK3CG,PIK3R3,PTEN,RAP2A,RAP2B
RHOA Signaling	1.44	0.105	ACTR2,CDC42EP2,CDC42EP3,DLC1,GNA12,IGF1,MYL12A,MYL12B,MYL9,SEPTIN3,SEPTIN4,SEPTIN5,SEPTIN8
Senescence Pathway	1.42	0.0872	ANAPC13,CACNA2D3,CAPN2,CAPN8,CAT,CCND3,CDC26,E2F2,E2F8,ELK3,ETS1,MAP2K3,MAP2K4,MAPK1,PARP1,PIK3CG,PIK3R3,PPM1L,PPP1CA,PTEN,RAP2A,RAP2B,RNF2,SMAD1,SMAD5,TBK1
Acetone Degradation I (to Methylglyoxal)	1.41	0.143	CYP1B1,CYP2S1,CYP4F8,DHRS7,POR,PTGR1
NAD Signaling Pathway	1.4	0.0993	ACADM,AIFM1,BMP6,EGF,ERN1,ETFA,IGF1,LDHA,PARP1,PARP4,PIK3CG,PIK3R3,POLR2G,POLR2K,TPCN2
RAR Activation	1.4	0.0931	CSF2RB,CSK,CSNK2A1,IGFBP3,MAP2K4,MAPK1,MAPK10,MED1,PARP1,PIK3CG,PIK3R3,PRKAR2B,PTEN,RARA,RARG,RXRA,SMAD1,SMAD5,ZBTB16
Role of Macrophages, Fibroblasts and Endothelial Cells in Rheumatoid Arthritis	1.39	0.0854	CEBPA,CREB3,FZD1,FZD8,GNAO1,IGHG1,IGHG2,IL1RN,IL7,IRAK1,IRAK2,MAP2K3,MAP2K4,MAPK1,NGFR,OSM,PIK3CG,PIK3R3,RAP2A,RAP2B,SOCS1,TNFRSF1A,TNFRSF1B,TRADD,TRAF3,TRAF5,VEGFB,VEGFC
Antiproliferative Role of Somatostatin Receptor 2	1.38	0.117	GNB1,GNG11,GNG5,MAPK1,PIK3CG,PIK3R3,PTPN11,RAP2A,RAP2B
Endothelin-1 Signaling	1.37	0.0938	CASP4,CASP6,CASP7,CASP9,ECE1,GNA12,GNAI3,GNAO1,MAPK1,MAPK10,PIK3CG,PIK3R3,PLA2G4C,PLAAT3,PTGER2,PTGS1,RAP2A,RAP2B
Cardiac β-adrenergic Signaling	1.37	0.095	AKAP13,AKAP7,CACNA2D3,GDE1,GNA12,GNAI3,GNAO1,GNB1,GNG11,GNG5,PDE2A,PDE4B,PDE5A,PPM1L,PPP1CA,PPP1R11,PRKAR2B
Leukocyte Extravasation Signaling	1.35	0.0933	ACTN4,CD99,CLDN5,CTTN,CYBA,DLC1,GNAI3,ITGB1,MAP2K4,MAPK1,MAPK10,MMP17,PIK3CG,PIK3R3,PTPN11,TIMP1,TIMP2,VASP
Clathrin-mediated Endocytosis Signaling	1.35	0.0933	ACTR2,AP1S2,AP2B1,AP3B1,CLU,CSNK2A1,CTTN,EGF,EPS15,FGF8,IGF1,ITGB1,ITGB3,ITGB5,PIK3CG,PIK3R3,VEGFB,VEGFC
Ceramide Signaling	1.35	0.111	MAP2K4,NGFR,PIK3CG,PIK3R3,PPM1L,RAP2A,RAP2B,S1PR4,TNFRSF1A,TNFRSF1B
Neuroinflammation Signaling Pathway	1.35	0.0852	CD86,CREB3,CSF1R,CX3CR1,CXCL10,FZD1,GABRB1,HLA-DPA1,HLA-DPB1,HLA-DQA1,HLA-DRB1,IRAK1,IRAK2,JAK1,MAP2K4,MAPK1,MAPK10,MR1,NLRP3,PIK3CG,PIK3R3,PLA2G4C,PSEN2,TBK1,TICAM2,TNFRSF1A,TRAF3
Apelin Endothelial Signaling Pathway	1.34	0.0993	GNA12,GNAI3,GNAO1,GNB1,GNG11,GNG5,MAP2K4,MAPK1,MAPK10,PIK3CG,PIK3R3,RAP2A,RAP2B,SP1
Arginine Biosynthesis IV	1.33	0.333	GLUD1,GLUD2
Chondroitin and Dermatan Biosynthesis	1.33	0.333	CHPF2,CHSY1
EGF Signaling	1.33	0.127	CSNK2A1,EGF,JAK1,MAP2K4,MAPK1,PIK3CG,PIK3R3
CREB Signaling in Neurons	1.33	0.0776	ADORA1,BMP6,C5AR2,CACNA2D3,CCR10,CCR4,CCR5,CCR6,CCR7,CREB3,CX3CR1,CXCR1,EGF,FGFR2,FZD1,FZD8,GNA12,GNAI3,GNAO1,GNB1,GNG11,GNG5,GPR132,GPR137,GPR137B,GPR155,GPR162,GPRC5D,HTR7,IGF1,MAPK1,NGFR,P2RY12,P2RY14,PIK3CG,PIK3R3,POLR2G,POLR2K,PRKAR2B,PTGER2,PTGIR,RAP2A,RAP2B,RRH,S1PR4,VIPR2,XCR1
HIF1α Signaling	1.33	0.0913	BMP6,EGF,EGLN1,IGF1,LDHA,MAP2K3,MAP2K4,MAPK1,MMP17,PIK3CG,PIK3R3,RAP2A,RAP2B,RBX1,RORC,SLC2A5,VEGFB,VEGFC,VIM
G Protein Signaling Mediated by Tubby	1.33	0.136	GNA12,GNAI3,GNAO1,GNB1,GNG11,GNG5
G Beta Gamma Signaling	1.32	0.101	CACNA2D3,GNA12,GNAI3,GNAO1,GNB1,GNG11,GNG5,HBEGF,MAPK1,PIK3CG,PRKAR2B,RAP2A,RAP2B
Phenylalanine Degradation IV (Mammalian, via Side Chain)	1.32	0.214	GOT2,IL4I1,SLC27A2
Virus Entry via Endocytic Pathways	1.31	0.106	AP1S2,AP2B1,AP3B1,ITGB1,ITGB3,ITGB5,MR1,PIK3CG,PIK3R3,RAP2A,RAP2B
Mouse Embryonic Stem Cell Pluripotency	1.31	0.106	FZD1,FZD8,JAK1,MAPK1,PIK3CG,PIK3R3,PTPN11,RAP2A,RAP2B,SMAD1,SMAD5
FAT10 Signaling Pathway	1.3	0.125	PSMB1,PSMB3,PSMB8,PSMD13,PSMD8,PSMD9,PSME3

## Sheet: cluster2
Ingenuity Canonical Pathways	-log(p-value)	Ratio	Molecules
p53 Signaling	1.46	0.0816	ATM,JMY,MDM2,MDM4,PIAS1,PRKDC,TP53AIP1,TP53INP1
Adipogenesis pathway	1.45	0.0741	ATG7,DDIT3,DGKD,FGFR4,FZD4,KAT6B,MNAT1,SAP30L,SETDB1,SREBF1
Acyl Carrier Protein Metabolism	1.42	1	AASDHPPT
Assembly of RNA Polymerase II Complex	1.38	0.1	GTF2A2,MNAT1,POLR2A,TAF13,TAF9
Sphingosine and Sphingosine-1-phosphate Metabolism	1.35	0.222	ACER1,SGPP2
Regulation Of The Epithelial Mesenchymal Transition In Development Pathway	1.3	0.0805	APH1B,AXIN2,FZD4,GLI3,JAG1,PTCH2,TCF7L1

## Sheet: cluster3
Ingenuity Canonical Pathways	-log(p-value)	Ratio	Molecules
FAK Signaling	4.04	0.0759	ADRA2A,AKT1,ARPC1A,AVPR1A,BDKRB2,BMPR2,CAPN1,CCR2,CCR8,CDH5,COL3A1,CRHR1,CRK,CXCR2,CXCR6,EFNA3,EFNB1,EFNB2,EGFR,F2RL3,FZD7,GIT1,GPR146,GPR171,GPR55,HTR2C,IL10RA,IL10RB,IL17RA,IL17RE,IL5RA,ITGA3,ITGA7,ITGA9,ITGB4,LHCGR,MAP2K1,MAP2K5,PTGDR2,PTPRA,RALB,SH2D2A,TBXA2R,TP53,TRAJ23,TRAJ30,TRAJ49,TRAJ9,TRAV1-1,TRAV1-2,TRAV10,TRAV12-2,TRAV13-1,TRAV14DV4,TRAV16,TRAV17,TRAV2,TRAV20,TRAV22,TRAV23DV6,TRAV26-1…
Sertoli Cell-Sertoli Cell Junction Signaling	3.66	0.112	ACTA2,ACTB,ACTG1,ACTN2,AKT1,AXIN1,CLDN22,CLDN4,CLDN7,ITGA3,ITGA7,ITGA9,ITGB4,MAGI2,MAP2K1,MYO7A,OCLN,PLS1,PRKAR1B,RALB,SPTBN2,TJAP1,WAS
Caveolar-mediated Endocytosis Signaling	3.55	0.16	ACTA2,ACTB,ACTG1,CAVIN1,COPZ1,EGFR,FLOT2,ITGA3,ITGA7,ITGA9,ITGB4,PRKCA
Integrin Signaling	3.45	0.108	ACTA2,ACTB,ACTG1,ACTN2,AKT1,ARPC1A,CAPN1,CRK,GIT1,ITGA3,ITGA7,ITGA9,ITGB4,MAP2K1,PARVA,PDGFB,RALB,RHOD,SHC1,TLN1,TLN2,TSPAN6,WAS
Role of NANOG in Mammalian Embryonic Stem Cell Pluripotency	3.08	0.125	AKT1,APC2,AXIN1,BMP4,BMPR2,DVL1,FZD7,MAP2K1,RALB,SHC1,SOX2,TP53,WNT10A,WNT5B,WNT9A
Hematopoiesis from Pluripotent Stem Cells	2.91	0.0837	CD4,CSF1,CSF3,TRAJ23,TRAJ30,TRAJ49,TRAJ9,TRAV1-1,TRAV1-2,TRAV10,TRAV12-2,TRAV13-1,TRAV14DV4,TRAV16,TRAV17,TRAV2,TRAV20,TRAV22,TRAV23DV6,TRAV26-1,TRAV3,TRAV30,TRAV34,TRAV36DV7,TRAV4,TRAV40,TRAV5,TRAV6,TRAV8-1,TRAV8-3,TRAV8-6,TRBV30,TRBV5-1,TRBV6-1,TRBV6-4,TRBV7-4,TRGJP1
TEC Kinase Signaling	2.75	0.0777	ACTA2,ACTB,ACTG1,ITGA3,ITGA7,ITGA9,ITGB4,MS4A2,PRKCA,RHOD,TRAJ23,TRAJ30,TRAJ49,TRAJ9,TRAV1-1,TRAV1-2,TRAV10,TRAV12-2,TRAV13-1,TRAV14DV4,TRAV16,TRAV17,TRAV2,TRAV20,TRAV22,TRAV23DV6,TRAV26-1,TRAV3,TRAV30,TRAV34,TRAV36DV7,TRAV4,TRAV40,TRAV5,TRAV6,TRAV8-1,TRAV8-3,TRAV8-6,TRBV30,TRBV5-1,TRBV6-1,TRBV6-4,TRBV7-4,TRGJP1,WAS
SAPK/JNK Signaling	2.7	0.0797	CRK,NFATC1,RALB,SH2D2A,SHC1,TP53,TRAJ23,TRAJ30,TRAJ49,TRAJ9,TRAV1-1,TRAV1-2,TRAV10,TRAV12-2,TRAV13-1,TRAV14DV4,TRAV16,TRAV17,TRAV2,TRAV20,TRAV22,TRAV23DV6,TRAV26-1,TRAV3,TRAV30,TRAV34,TRAV36DV7,TRAV4,TRAV40,TRAV5,TRAV6,TRAV8-1,TRAV8-3,TRAV8-6,TRBV30,TRBV5-1,TRBV6-1,TRBV6-4,TRBV7-4,TRGJP1
T Helper Cell Differentiation	2.69	0.0807	CD40LG,FOXP3,IL10RA,IL10RB,TRAJ23,TRAJ30,TRAJ49,TRAJ9,TRAV1-1,TRAV1-2,TRAV10,TRAV12-2,TRAV13-1,TRAV14DV4,TRAV16,TRAV17,TRAV2,TRAV20,TRAV22,TRAV23DV6,TRAV26-1,TRAV3,TRAV30,TRAV34,TRAV36DV7,TRAV4,TRAV40,TRAV5,TRAV6,TRAV8-1,TRAV8-3,TRAV8-6,TRBV30,TRBV5-1,TRBV6-1,TRBV6-4,TRBV7-4,TRGJP1
ICOS-ICOSL Signaling in T Helper Cells	2.62	0.0789	AKT1,CD4,CD40LG,NFATC1,PLEKHA3,SHC1,TRAJ23,TRAJ30,TRAJ49,TRAJ9,TRAV1-1,TRAV1-2,TRAV10,TRAV12-2,TRAV13-1,TRAV14DV4,TRAV16,TRAV17,TRAV2,TRAV20,TRAV22,TRAV23DV6,TRAV26-1,TRAV3,TRAV30,TRAV34,TRAV36DV7,TRAV4,TRAV40,TRAV5,TRAV6,TRAV8-1,TRAV8-3,TRAV8-6,TRBV30,TRBV5-1,TRBV6-1,TRBV6-4,TRBV7-4,TRGJP1
Paxillin Signaling	2.6	0.12	ACTA2,ACTB,ACTG1,ACTN2,CRK,ITGA3,ITGA7,ITGA9,ITGB4,PARVA,RALB,TLN1,TLN2
Ephrin Receptor Signaling	2.59	0.0985	AKT1,ANGPT1,ARPC1A,AXIN1,CRK,DOK1,EFNA3,EFNB1,EFNB2,EPHB3,ITGA3,ITGA7,ITGA9,ITGB4,LIMK1,MAP2K1,PDGFB,RALB,SHC1,WAS
Lipid Antigen Presentation by CD1	2.55	0.0817	TRAJ23,TRAJ30,TRAJ49,TRAJ9,TRAV1-1,TRAV1-2,TRAV10,TRAV12-2,TRAV13-1,TRAV14DV4,TRAV16,TRAV17,TRAV2,TRAV20,TRAV22,TRAV23DV6,TRAV26-1,TRAV3,TRAV30,TRAV34,TRAV36DV7,TRAV4,TRAV40,TRAV5,TRAV6,TRAV8-1,TRAV8-3,TRAV8-6,TRBV30,TRBV5-1,TRBV6-1,TRBV6-4,TRBV7-4,TRGJP1
CD28 Signaling in T Helper Cells	2.47	0.0774	AKT1,ARPC1A,CD4,MAP2K1,NFATC1,TRAJ23,TRAJ30,TRAJ49,TRAJ9,TRAV1-1,TRAV1-2,TRAV10,TRAV12-2,TRAV13-1,TRAV14DV4,TRAV16,TRAV17,TRAV2,TRAV20,TRAV22,TRAV23DV6,TRAV26-1,TRAV3,TRAV30,TRAV34,TRAV36DV7,TRAV4,TRAV40,TRAV5,TRAV6,TRAV8-1,TRAV8-3,TRAV8-6,TRBV30,TRBV5-1,TRBV6-1,TRBV6-4,TRBV7-4,TRGJP1,WAS
NF-κB Signaling	2.42	0.0754	AKT1,BMP4,BMPR2,CD40LG,CSNK2B,EGFR,IGF2R,RALB,TLR3,TRAJ23,TRAJ30,TRAJ49,TRAJ9,TRAV1-1,TRAV1-2,TRAV10,TRAV12-2,TRAV13-1,TRAV14DV4,TRAV16,TRAV17,TRAV2,TRAV20,TRAV22,TRAV23DV6,TRAV26-1,TRAV3,TRAV30,TRAV34,TRAV36DV7,TRAV4,TRAV40,TRAV5,TRAV6,TRAV8-1,TRAV8-3,TRAV8-6,TRBV30,TRBV5-1,TRBV6-1,TRBV6-4,TRBV7-4,TRGJP1
Cytotoxic T Lymphocyte-mediated Apoptosis of Target Cells	2.41	0.08	TRAJ23,TRAJ30,TRAJ49,TRAJ9,TRAV1-1,TRAV1-2,TRAV10,TRAV12-2,TRAV13-1,TRAV14DV4,TRAV16,TRAV17,TRAV2,TRAV20,TRAV22,TRAV23DV6,TRAV26-1,TRAV3,TRAV30,TRAV34,TRAV36DV7,TRAV4,TRAV40,TRAV5,TRAV6,TRAV8-1,TRAV8-3,TRAV8-6,TRBV30,TRBV5-1,TRBV6-1,TRBV6-4,TRBV7-4,TRGJP1
CLEAR Signaling Pathway	2.41	0.0877	AKT1,ATP6V1B1,ATP6V1D,BMPR2,CASTOR1,CTNS,EGFR,IGF2R,KCNIP3,PDGFB,PINK1,PLBD2,PPP2R1A,PPP2R2C,PRKAB1,PRKCA,RAB7A,RALB,RRAGA,RRAGD,STK11,TLR3,TP53,TPP1,VPS35
Antiproliferative Role of TOB in T Cell Signaling	2.39	0.0798	TRAJ23,TRAJ30,TRAJ49,TRAJ9,TRAV1-1,TRAV1-2,TRAV10,TRAV12-2,TRAV13-1,TRAV14DV4,TRAV16,TRAV17,TRAV2,TRAV20,TRAV22,TRAV23DV6,TRAV26-1,TRAV3,TRAV30,TRAV34,TRAV36DV7,TRAV4,TRAV40,TRAV5,TRAV6,TRAV8-1,TRAV8-3,TRAV8-6,TRBV30,TRBV5-1,TRBV6-1,TRBV6-4,TRBV7-4,TRGJP1
Calcium-induced T Lymphocyte Apoptosis	2.36	0.0783	CD4,PRKCA,TRAJ23,TRAJ30,TRAJ49,TRAJ9,TRAV1-1,TRAV1-2,TRAV10,TRAV12-2,TRAV13-1,TRAV14DV4,TRAV16,TRAV17,TRAV2,TRAV20,TRAV22,TRAV23DV6,TRAV26-1,TRAV3,TRAV30,TRAV34,TRAV36DV7,TRAV4,TRAV40,TRAV5,TRAV6,TRAV8-1,TRAV8-3,TRAV8-6,TRBV30,TRBV5-1,TRBV6-1,TRBV6-4,TRBV7-4,TRGJP1
CDC42 Signaling	2.35	0.0748	APC2,ARPC1A,ITGA3,ITGA7,ITGA9,ITGB4,LIMK1,LLGL1,TRAJ23,TRAJ30,TRAJ49,TRAJ9,TRAV1-1,TRAV1-2,TRAV10,TRAV12-2,TRAV13-1,TRAV14DV4,TRAV16,TRAV17,TRAV2,TRAV20,TRAV22,TRAV23DV6,TRAV26-1,TRAV3,TRAV30,TRAV34,TRAV36DV7,TRAV4,TRAV40,TRAV5,TRAV6,TRAV8-1,TRAV8-3,TRAV8-6,TRBV30,TRBV5-1,TRBV6-1,TRBV6-4,TRBV7-4,TRGJP1,WAS
Regulation of IL-2 Expression in Activated and Anergic T Lymphocytes	2.35	0.0781	MAP2K1,NFATC1,RALB,TRAJ23,TRAJ30,TRAJ49,TRAJ9,TRAV1-1,TRAV1-2,TRAV10,TRAV12-2,TRAV13-1,TRAV14DV4,TRAV16,TRAV17,TRAV2,TRAV20,TRAV22,TRAV23DV6,TRAV26-1,TRAV3,TRAV30,TRAV34,TRAV36DV7,TRAV4,TRAV40,TRAV5,TRAV6,TRAV8-1,TRAV8-3,TRAV8-6,TRBV30,TRBV5-1,TRBV6-1,TRBV6-4,TRBV7-4
CTLA4 Signaling in Cytotoxic T Lymphocytes	2.33	0.0774	AKT1,PPP2R1A,PPP2R2C,TRAJ23,TRAJ30,TRAJ49,TRAJ9,TRAV1-1,TRAV1-2,TRAV10,TRAV12-2,TRAV13-1,TRAV14DV4,TRAV16,TRAV17,TRAV2,TRAV20,TRAV22,TRAV23DV6,TRAV26-1,TRAV3,TRAV30,TRAV34,TRAV36DV7,TRAV4,TRAV40,TRAV5,TRAV6,TRAV8-1,TRAV8-3,TRAV8-6,TRBV30,TRBV5-1,TRBV6-1,TRBV6-4,TRBV7-4,TRGJP1
Actin Cytoskeleton Signaling	2.3	0.0898	ACTA2,ACTB,ACTG1,ACTN2,APC2,ARPC1A,CRK,GIT1,ITGA3,ITGA7,ITGA9,ITGB4,LIMK1,MAP2K1,MSN,MYH9,PDGFB,RALB,SHC1,TLN1,TLN2,WAS
CCR5 Signaling in Macrophages	2.27	0.0762	CACNG4,CACNG8,CD4,PRKCA,TRAJ23,TRAJ30,TRAJ49,TRAJ9,TRAV1-1,TRAV1-2,TRAV10,TRAV12-2,TRAV13-1,TRAV14DV4,TRAV16,TRAV17,TRAV2,TRAV20,TRAV22,TRAV23DV6,TRAV26-1,TRAV3,TRAV30,TRAV34,TRAV36DV7,TRAV4,TRAV40,TRAV5,TRAV6,TRAV8-1,TRAV8-3,TRAV8-6,TRBV30,TRBV5-1,TRBV6-1,TRBV6-4,TRBV7-4,TRGJP1
PAK Signaling	2.27	0.11	DSCAM,EPHB3,GIT1,ITGA3,ITGA7,ITGA9,ITGB4,LIMK1,MAP2K1,PAK1IP1,PDGFB,RALB,SHC1
T Cell Exhaustion Signaling Pathway	2.25	0.0742	AKT1,BMPR2,IL10RA,IL10RB,NFATC1,PPP2R1A,PPP2R2C,RALB,TRAJ23,TRAJ30,TRAJ49,TRAJ9,TRAV1-1,TRAV1-2,TRAV10,TRAV12-2,TRAV13-1,TRAV14DV4,TRAV16,TRAV17,TRAV2,TRAV20,TRAV22,TRAV23DV6,TRAV26-1,TRAV3,TRAV30,TRAV34,TRAV36DV7,TRAV4,TRAV40,TRAV5,TRAV6,TRAV8-1,TRAV8-3,TRAV8-6,TRBV30,TRBV5-1,TRBV6-1,TRBV6-4,TRBV7-4,TRGJP1
Autoimmune Thyroid Disease Signaling	2.21	0.0771	CD40LG,TRAJ23,TRAJ30,TRAJ49,TRAJ9,TRAV1-1,TRAV1-2,TRAV10,TRAV12-2,TRAV13-1,TRAV14DV4,TRAV16,TRAV17,TRAV2,TRAV20,TRAV22,TRAV23DV6,TRAV26-1,TRAV3,TRAV30,TRAV34,TRAV36DV7,TRAV4,TRAV40,TRAV5,TRAV6,TRAV8-1,TRAV8-3,TRAV8-6,TRBV30,TRBV5-1,TRBV6-1,TRBV6-4,TRBV7-4,TRGJP1
Fcγ Receptor-mediated Phagocytosis in Macrophages and Monocytes	2.19	0.117	ACTA2,ACTB,ACTG1,AKT1,ARPC1A,CRK,PLD2,PRKCA,TLN1,TLN2,WAS
Tight Junction Signaling	2.15	0.0955	ACTA2,ACTB,ACTG1,AKT1,CLDN22,CLDN4,CLDN7,CNKSR3,LLGL1,MAGI2,MPDZ,MYH9,OCLN,PPP2R1A,PPP2R2C,PRKAR1B,VTI1B
Adenine and Adenosine Salvage I	2.15	0.667	APRT,PNP
Altered T Cell and B Cell Signaling in Rheumatoid Arthritis	2.14	0.0752	CD40LG,CSF1,TLR3,TRAJ23,TRAJ30,TRAJ49,TRAJ9,TRAV1-1,TRAV1-2,TRAV10,TRAV12-2,TRAV13-1,TRAV14DV4,TRAV16,TRAV17,TRAV2,TRAV20,TRAV22,TRAV23DV6,TRAV26-1,TRAV3,TRAV30,TRAV34,TRAV36DV7,TRAV4,TRAV40,TRAV5,TRAV6,TRAV8-1,TRAV8-3,TRAV8-6,TRBV30,TRBV5-1,TRBV6-1,TRBV6-4,TRBV7-4,TRGJP1
Graft-versus-Host Disease Signaling	2.09	0.0762	TRAJ23,TRAJ30,TRAJ49,TRAJ9,TRAV1-1,TRAV1-2,TRAV10,TRAV12-2,TRAV13-1,TRAV14DV4,TRAV16,TRAV17,TRAV2,TRAV20,TRAV22,TRAV23DV6,TRAV26-1,TRAV3,TRAV30,TRAV34,TRAV36DV7,TRAV4,TRAV40,TRAV5,TRAV6,TRAV8-1,TRAV8-3,TRAV8-6,TRBV30,TRBV5-1,TRBV6-1,TRBV6-4,TRBV7-4,TRGJP1
NUR77 Signaling in T Lymphocytes	2.09	0.0742	MAP2K1,MAP2K5,NFATC1,PRKCA,TRAJ23,TRAJ30,TRAJ49,TRAJ9,TRAV1-1,TRAV1-2,TRAV10,TRAV12-2,TRAV13-1,TRAV14DV4,TRAV16,TRAV17,TRAV2,TRAV20,TRAV22,TRAV23DV6,TRAV26-1,TRAV3,TRAV30,TRAV34,TRAV36DV7,TRAV4,TRAV40,TRAV5,TRAV6,TRAV8-1,TRAV8-3,TRAV8-6,TRBV30,TRBV5-1,TRBV6-1,TRBV6-4,TRBV7-4,TRGJP1
OX40 Signaling Pathway	2.09	0.0752	CD4,TNFSF4,TRAJ23,TRAJ30,TRAJ49,TRAJ9,TRAV1-1,TRAV1-2,TRAV10,TRAV12-2,TRAV13-1,TRAV14DV4,TRAV16,TRAV17,TRAV2,TRAV20,TRAV22,TRAV23DV6,TRAV26-1,TRAV3,TRAV30,TRAV34,TRAV36DV7,TRAV4,TRAV40,TRAV5,TRAV6,TRAV8-1,TRAV8-3,TRAV8-6,TRBV30,TRBV5-1,TRBV6-1,TRBV6-4,TRBV7-4,TRGJP1
Basal Cell Carcinoma Signaling	2.06	0.125	APC2,AXIN1,BMP4,DVL1,FZD7,TP53,WNT10A,WNT5B,WNT9A
Gap Junction Signaling	2.03	0.0909	ACTA2,ACTB,ACTG1,AKT1,BGLAP,CTH,DBN1,EGFR,GJA4,GJB3,GRIA4,HTR2C,MAP2K1,MAP2K5,PLCB2,PRKAR1B,PRKCA,RALB
VEGF Signaling	2.02	0.111	ACTA2,ACTB,ACTG1,ACTN2,AKT1,ELAVL1,MAP2K1,PRKCA,RALB,SH2D2A,SHC1
Th17 Activation Pathway	2.02	0.0744	FOXP3,NFATC1,TRAJ23,TRAJ30,TRAJ49,TRAJ9,TRAV1-1,TRAV1-2,TRAV10,TRAV12-2,TRAV13-1,TRAV14DV4,TRAV16,TRAV17,TRAV2,TRAV20,TRAV22,TRAV23DV6,TRAV26-1,TRAV3,TRAV30,TRAV34,TRAV36DV7,TRAV4,TRAV40,TRAV5,TRAV6,TRAV8-1,TRAV8-3,TRAV8-6,TRBV30,TRBV5-1,TRBV6-1,TRBV6-4,TRBV7-4,TRGJP1
Agranulocyte Adhesion and Diapedesis	2.01	0.0888	ACTA2,ACTB,ACTG1,CCR2,CCR8,CD34,CDH5,CLDN22,CLDN4,CLDN7,CX3CL1,CXCL9,CXCR2,CXCR6,ICAM2,ITGA3,MMP15,MSN,MYH9
Systemic Lupus Erythematosus Signaling	1.98	0.0707	AKT1,BDKRB2,CD40LG,LSM5,LSM6,NFATC1,PPIH,RALB,RNU7-1,SNRPC,TRAJ23,TRAJ30,TRAJ49,TRAJ9,TRAV1-1,TRAV1-2,TRAV10,TRAV12-2,TRAV13-1,TRAV14DV4,TRAV16,TRAV17,TRAV2,TRAV20,TRAV22,TRAV23DV6,TRAV26-1,TRAV3,TRAV30,TRAV34,TRAV36DV7,TRAV4,TRAV40,TRAV5,TRAV6,TRAV8-1,TRAV8-3,TRAV8-6,TRBV30,TRBV5-1,TRBV6-1,TRBV6-4,TRBV7-4,TRGJP1
Glioblastoma Multiforme Signaling	1.98	0.0936	AKT1,APC2,AXIN1,EGFR,FZD7,MAP2K1,PDGFB,PLCB2,RALB,RHOD,SHC1,SHC2,TP53,WNT10A,WNT5B,WNT9A
Epithelial Adherens Junction Signaling	1.97	0.0955	AKT1,ARPC1A,BMPR2,CRK,EGFR,LIMK1,MAGI2,NANOS1,PPP2R1A,PPP2R2C,PRKAB1,RALB,SNAI2,STK11,WAS
Embryonic Stem Cell Differentiation into Cardiac Lineages	1.96	0.3	MESP1,SOX2,SP4
Systemic Lupus Erythematosus In T Cell Signaling Pathway	1.95	0.0702	AKT1,CD40LG,FOXP3,MAP2K1,MAP2K5,MSN,PPP2R1A,PPP2R2C,RAB4A,RALB,RHOD,TRAJ23,TRAJ30,TRAJ49,TRAJ9,TRAV1-1,TRAV1-2,TRAV10,TRAV12-2,TRAV13-1,TRAV14DV4,TRAV16,TRAV17,TRAV2,TRAV20,TRAV22,TRAV23DV6,TRAV26-1,TRAV3,TRAV30,TRAV34,TRAV36DV7,TRAV4,TRAV40,TRAV5,TRAV6,TRAV8-1,TRAV8-3,TRAV8-6,TRBV30,TRBV5-1,TRBV6-1,TRBV6-4,TRBV7-4,TRGJP1
Axonal Guidance Signaling	1.92	0.0727	ACE,ADAM32,ADAM8,ADAMTS3,AKT1,ARPC1A,BMP4,CRK,EFNA3,EFNB1,EFNB2,EPHB3,FZD7,GIT1,ITGA3,ITGA7,ITGA9,ITGB4,L1CAM,LIMK1,MAP2K1,MMP15,NFATC1,PAPPA2,PDGFB,PLCB2,PRKAR1B,PRKCA,RALB,RHOD,SHANK2,SHC1,UNC5D,WAS,WNT10A,WNT5B,WNT9A
Regulation of Cellular Mechanics by Calpain Protease	1.92	0.112	ACTN2,CAPN1,EGFR,ITGA3,ITGA7,ITGA9,ITGB4,RALB,TLN1,TLN2
Phospholipase C Signaling	1.91	0.0692	AHNAK,ITGA3,ITGA7,ITGA9,ITGB4,MAP2K1,NFATC1,PLCB2,PLD2,PRKCA,RALB,RHOD,SHC1,TRAJ23,TRAJ30,TRAJ49,TRAJ9,TRAV1-1,TRAV1-2,TRAV10,TRAV12-2,TRAV13-1,TRAV14DV4,TRAV16,TRAV17,TRAV2,TRAV20,TRAV22,TRAV23DV6,TRAV26-1,TRAV3,TRAV30,TRAV34,TRAV36DV7,TRAV4,TRAV40,TRAV5,TRAV6,TRAV8-1,TRAV8-3,TRAV8-6,TRBV30,TRBV5-1,TRBV6-1,TRBV6-4,TRBV7-4,TRGJP1
UVB-Induced MAPK Signaling	1.88	0.135	AKT1,EGFR,H3-4,H3C3,MAP2K1,PRKCA,TP53
Wound Healing Signaling Pathway	1.87	0.0833	ACTA2,BMPR2,CD40LG,COL3A1,EGFR,ITGA3,ITGB4,KRT17,KRT6A,LAMA3,LAMC2,MAP2K1,MAP2K5,PDGFB,PRKCA,RALB,SHC1,SHC2,SNAI2,TNFSF4,TPSAB1/TPSB2
Mouse Embryonic Stem Cell Pluripotency	1.87	0.106	AKT1,APC2,AXIN1,BMP4,BMPR2,DVL1,FZD7,MAP2K1,RALB,SOX2,TP53
Molybdenum Cofactor Biosynthesis	1.87	0.5	MOCS2,NFS1
Allograft Rejection Signaling	1.81	0.0723	CD40LG,TRAJ23,TRAJ30,TRAJ49,TRAJ9,TRAV1-1,TRAV1-2,TRAV10,TRAV12-2,TRAV13-1,TRAV14DV4,TRAV16,TRAV17,TRAV2,TRAV20,TRAV22,TRAV23DV6,TRAV26-1,TRAV3,TRAV30,TRAV34,TRAV36DV7,TRAV4,TRAV40,TRAV5,TRAV6,TRAV8-1,TRAV8-3,TRAV8-6,TRBV30,TRBV5-1,TRBV6-1,TRBV6-4,TRBV7-4,TRGJP1
WNT/Ca+ pathway	1.81	0.121	AXIN1,DVL1,FZD7,NFATC1,PDE6A,PLCB2,PRKCA,WNT5B
PTEN Signaling	1.79	0.0933	AKT1,BMPR2,CNKSR3,CSNK2B,EGFR,IGF2R,ITGA3,ITGA7,ITGA9,ITGB4,MAGI2,MAP2K1,RALB,SHC1
Role of NFAT in Regulation of the Immune Response	1.77	0.0696	AKT1,CD4,MAP2K1,MS4A2,NFATC1,PLCB2,RALB,TRAJ23,TRAJ30,TRAJ49,TRAJ9,TRAV1-1,TRAV1-2,TRAV10,TRAV12-2,TRAV13-1,TRAV14DV4,TRAV16,TRAV17,TRAV2,TRAV20,TRAV22,TRAV23DV6,TRAV26-1,TRAV3,TRAV30,TRAV34,TRAV36DV7,TRAV4,TRAV40,TRAV5,TRAV6,TRAV8-1,TRAV8-3,TRAV8-6,TRBV30,TRBV5-1,TRBV6-1,TRBV6-4,TRBV7-4,TRGJP1
PKCθ Signaling in T Lymphocytes	1.74	0.0699	CACNG4,CACNG8,CD4,NFATC1,RALB,TRAJ23,TRAJ30,TRAJ49,TRAJ9,TRAV1-1,TRAV1-2,TRAV10,TRAV12-2,TRAV13-1,TRAV14DV4,TRAV16,TRAV17,TRAV2,TRAV20,TRAV22,TRAV23DV6,TRAV26-1,TRAV3,TRAV30,TRAV34,TRAV36DV7,TRAV4,TRAV40,TRAV5,TRAV6,TRAV8-1,TRAV8-3,TRAV8-6,TRBV30,TRBV5-1,TRBV6-1,TRBV6-4,TRBV7-4,TRGJP1
PI3K/AKT Signaling	1.71	0.0854	AKT1,CXCR2,IL10RA,IL10RB,IL17RA,IL17RE,IL5RA,ITGA3,ITGA7,ITGA9,ITGB4,MAP2K1,PPP2R1A,PPP2R2C,RALB,SHC1,TP53
WNT/β-catenin Signaling	1.62	0.0867	AKT1,APC2,AXIN1,BMPR2,CDH5,CSNK2B,DVL1,FZD7,PPP2R1A,PPP2R2C,SOX2,TP53,WNT10A,WNT5B,WNT9A
Ovarian Cancer Signaling	1.61	0.0886	AKT1,AXIN1,DVL1,EGFR,FZD7,LHCGR,MAP2K1,PRKAR1B,RALB,SUV39H1,TP53,WNT10A,WNT5B,WNT9A
PCP (Planar Cell Polarity) Pathway	1.56	0.117	DVL1,EFNB1,FZD7,ROR2,WNT10A,WNT5B,WNT9A
Role of Tissue Factor in Cancer	1.55	0.0948	AKT1,CSF1,EGFR,F3,F7,ITGA3,LIMK1,PRKCA,RALB,RPS6KA6,TP53
Leukocyte Extravasation Signaling	1.53	0.0829	ACTA2,ACTB,ACTG1,ACTN2,CDH5,CLDN22,CLDN4,CLDN7,CRK,ITGA3,MMP15,MSN,NOX1,PRKCA,TIMP3,WAS
Neuregulin Signaling	1.53	0.094	AKT1,CRK,EGFR,ITGA3,ITGA7,ITGA9,ITGB4,MAP2K1,PRKCA,RALB,SHC1
p70S6K Signaling	1.52	0.0909	AKT1,EEF2,EGFR,F2RL3,MAP2K1,MAPT,PLCB2,PPP2R1A,PPP2R2C,PRKCA,RALB,SHC1
Neuroprotective Role of THOP1 in Alzheimer's Disease	1.46	0.0917	ACE,F7,HTRA2,MAPT,PRKAR1B,PRSS36,PRSS57,TMPRSS11E,TMPRSS4,TPP1,TPSAB1/TPSB2
STAT3 Pathway	1.46	0.0889	BMPR2,CXCR2,EGFR,IGF2R,IL10RA,IL10RB,IL17RA,IL17RE,IL5RA,MAP2K1,PDGFB,RALB
Role of WNT/GSK-3β Signaling in the Pathogenesis of Influenza	1.42	0.103	APC2,AXIN1,DVL1,FZD7,IFNE,WNT10A,WNT5B,WNT9A
Amyloid Processing	1.42	0.118	AKT1,BACE2,CAPN1,CSNK2B,MAPT,PRKAR1B
ERK/MAPK Signaling	1.41	0.0787	CRK,H3-4,H3C3,ITGA3,ITGA7,ITGA9,ITGB4,MAP2K1,NFATC1,PPP2R1A,PPP2R2C,PRKAR1B,PRKCA,RALB,SHC1,TLN1,TLN2
Dendritic Cell Maturation	1.39	0.0659	AKT1,CD40LG,COL3A1,PLCB2,TLR3,TRAJ23,TRAJ30,TRAJ49,TRAJ9,TRAV1-1,TRAV1-2,TRAV10,TRAV12-2,TRAV13-1,TRAV14DV4,TRAV16,TRAV17,TRAV2,TRAV20,TRAV22,TRAV23DV6,TRAV26-1,TRAV3,TRAV30,TRAV34,TRAV36DV7,TRAV4,TRAV40,TRAV5,TRAV6,TRAV8-1,TRAV8-3,TRAV8-6,TRBV30,TRBV5-1,TRBV6-1,TRBV6-4,TRBV7-4,TRGJP1
Superpathway of Methionine Degradation	1.38	0.128	CTH,EEF1AKMT3,EHMT1,GOT1,MCEE
Ceramide Biosynthesis	1.37	0.286	DEGS2,SPTSSB
Acetyl-CoA Biosynthesis I (Pyruvate Dehydrogenase Complex)	1.37	0.286	DLAT,PDHB
Aspartate Degradation II	1.37	0.286	GOT1,MDH1B
T Cell Receptor Signaling	1.35	0.0651	AKT1,CD4,ITGA3,MAP2K1,NFATC1,RALB,TRAJ23,TRAJ30,TRAJ49,TRAJ9,TRAV1-1,TRAV1-2,TRAV10,TRAV12-2,TRAV13-1,TRAV14DV4,TRAV16,TRAV17,TRAV2,TRAV20,TRAV22,TRAV23DV6,TRAV26-1,TRAV3,TRAV30,TRAV34,TRAV36DV7,TRAV4,TRAV40,TRAV5,TRAV6,TRAV8-1,TRAV8-3,TRAV8-6,TRBV30,TRBV5-1,TRBV6-1,TRBV6-4,TRBV7-4,TRGJP1
Type I Diabetes Mellitus Signaling	1.35	0.0668	TRAJ23,TRAJ30,TRAJ49,TRAJ9,TRAV1-1,TRAV1-2,TRAV10,TRAV12-2,TRAV13-1,TRAV14DV4,TRAV16,TRAV17,TRAV2,TRAV20,TRAV22,TRAV23DV6,TRAV26-1,TRAV3,TRAV30,TRAV34,TRAV36DV7,TRAV4,TRAV40,TRAV5,TRAV6,TRAV8-1,TRAV8-3,TRAV8-6,TRBV30,TRBV5-1,TRBV6-1,TRBV6-4,TRBV7-4,TRGJP1
L-cysteine Degradation II	1.31	1	CTH
UDP-N-acetyl-D-galactosamine Biosynthesis I	1.31	1	GALE
Alanine Biosynthesis III	1.31	1	NFS1

## Sheet: cluster4
Ingenuity Canonical Pathways	-log(p-value)	Ratio	Molecules
AMPK Signaling	3.01	0.0615	AK4,AK5,AKT1S1,CCND1,CPT1C,CPT2,CREB3L2,CREB3L4,DPF1,GNAT2,PFKM,PPP2R3B,PRKAR1A,RPTOR,SMARCC2
cAMP-mediated signaling	2.72	0.0596	ADCY3,ADORA2A,AKAP1,CREB3L2,CREB3L4,DRD3,LTB4R,MC1R,OPRL1,OPRM1,PRKAR1A,RAPGEF3,SSTR3,VIPR1
Gαs Signaling	2.46	0.072	ADCY3,ADORA2A,CREB3L2,CREB3L4,GNAT2,MC1R,PRKAR1A,RAPGEF3,VIPR1
Gαi Signaling	1.68	0.0571	ADCY3,DRD3,GNAT2,LTB4R,OPRL1,OPRM1,PRKAR1A,SSTR3
Synaptogenesis Signaling Pathway	1.63	0.0442	ADCY3,AP1G2,CACNB1,CDH23,CDH3,CREB3L2,CREB3L4,KALRN,PRKAR1A,RAB5B,STXBP1,STXBP4,SYT2,THBS3
Methylthiopropionate Biosynthesis	1.61	1	ADI1
Lanosterol Biosynthesis	1.61	1	LSS
Molecular Mechanisms of Cancer	1.59	0.0403	ADCY3,APAF1,ARHGEF11,ARHGEF5,BCL2L11,CCND1,CDC25C,DIABLO,GNAT2,H2BW2,HIPK2,PRKAR1A,PSENEN,RAPGEF3,RND2,TAB1,WNT11,WNT4
PFKFB4 Signaling Pathway	1.54	0.0833	CREB3L2,CREB3L4,PFKM,PRKAR1A
Assembly of RNA Polymerase I Complex	1.48	0.167	POLR1A,UBTF
Breast Cancer Regulation by Stathmin1	1.47	0.037	ADORA2A,ARHGEF11,ARHGEF5,AURKB,CCND1,CREB3L2,CREB3L4,DRD3,F2RL2,GPR137C,GPR157,GPR68,LPAR6,LTB4R,MC1R,OPRL1,OPRM1,PPP2R3B,PRKAR1A,SSTR3,TAS1R3,VIPR1
Endocannabinoid Developing Neuron Pathway	1.45	0.0551	ADCY3,AKT1S1,CCND1,CREB3L2,CREB3L4,PRKAR1A,RPTOR
Dopamine-DARPP32 Feedback in cAMP Signaling	1.44	0.0489	ADCY3,CACNA2D4,CACNB1,CREB3L2,CREB3L4,DRD3,PLCD3,PPP2R3B,PRKAR1A
γ-glutamyl Cycle	1.42	0.154	CHAC2,GCLM
CREB Signaling in Neurons	1.39	0.0363	ADCY3,ADORA2A,CACNA2D4,CACNB1,CREB3L2,CREB3L4,DRD3,F2RL2,GNAT2,GPR137C,GPR157,GPR68,LPAR6,LTB4R,MC1R,OPRL1,OPRM1,PLCD3,PRKAR1A,SSTR3,TAS1R3,VIPR1
Glycogen Degradation III	1.36	0.143	AGL,GAA
Role of BRCA1 in DNA Damage Response	1.35	0.0625	ABRAXAS1,ATRIP,DPF1,FANCF,SMARCC2
Putrescine Biosynthesis III	1.32	0.5	AZIN2
Glutamine Degradation I	1.32	0.5	GLS2
SNARE Signaling Pathway	1.32	0.0515	ADCY3,CACNB1,MYO18A,PRKAR1A,STXBP1,STXBP4,SYT2

## Sheet: cluster5
Ingenuity Canonical Pathways	-log(p-value)	Ratio	Molecules
EIF2 Signaling	2.79	0.0491	EIF3B,EIF3K,RPL14,RPL18A,RPL32,RPL34,RPL37A,RPL9,RPS28,RPS29,UBA52
IL-12 Signaling and Production in Macrophages	2.06	0.0515	ALB,ALOX15,APOF,IFNA14,IL4,ORM2,TGFB2
Atherosclerosis Signaling	1.61	0.0458	ALB,ALOX15,APOF,ORM2,PLA2G1B,PLA2G2C
Eicosanoid Signaling	1.55	0.0588	ALOX15,PLA2G1B,PLA2G2C,PTGER1
RAN Signaling	1.48	0.118	IPO5,KPNA7
Glutamine Degradation I	1.47	0.5	GLS
Leptin Signaling in Obesity	1.39	0.0526	AGRP,GHRL,GHSR,PDE3B
Estrogen Biosynthesis	1.39	0.0667	CYP1A1,CYP2A6 (includes others),HSD17B12
Oxidative Phosphorylation	1.39	0.045	ATP5MC3,ATP5MG,COX6B2,COX7A2L,NDUFS8
Synaptogenesis Signaling Pathway	1.34	0.0315	BDNF,CDH15,CDH4,EPHA8,GRIN3B,RELN,SYT1,SYT9,THBS4,YES1
Clathrin-mediated Endocytosis Signaling	1.33	0.0363	ALB,APOF,LDLR,MET,MYO1E,ORM2,UBA52
Methionine Salvage II (Mammalian)	1.3	0.333	BHMT

## Sheet: cluster6
Ingenuity Canonical Pathways	-log(p-value)	Ratio	Molecules
Melatonin Signaling	1.95	0.0694	MAP2K6,PLCG1,PRKCG,PRKD3,RORB
2-amino-3-carboxymuconate Semialdehyde Degradation to Glutaryl-CoA	1.73	1	ACMSD
4-hydroxybenzoate Biosynthesis	1.73	1	TAT
4-hydroxyphenylpyruvate Biosynthesis	1.73	1	TAT
VEGF Family Ligand-Receptor Interactions	1.68	0.0595	PLA2G12A,PLA2G4B,PLCG1,PRKCG,PRKD3
Sperm Motility	1.65	0.0392	MAP2K6,PLA2G12A,PLA2G4B,PLCG1,PRKCG,PRKD3,SLC16A10,TEK,TYRO3,ZAP70
Fc Epsilon RI Signaling	1.62	0.0508	MAP2K6,PLA2G12A,PLA2G4B,PLCG1,PRKCG,PRKD3
Thrombopoietin Signaling	1.52	0.0635	PLCG1,PRKCG,PRKD3,THPO
Adenosine Nucleotides Degradation II	1.45	0.125	ADARB2,XDH
Mechanisms of Viral Exit from Host Cells	1.39	0.0732	NEDD4,PRKCG,PRKD3
Neuropathic Pain Signaling In Dorsal Horn Neurons	1.38	0.0495	GRIA3,GRIN2D,PLCG1,PRKCG,PRKD3
CLEAR Signaling Pathway	1.36	0.0351	ATP6V1C2,ATP6V1G2,BNIP3,CTSF,mir-128,PLCG1,PPP2R5B,PRKCG,PRKD3,WDR59
Virus Entry via Endocytic Pathways	1.34	0.0481	AP1M1,DNM1,PLCG1,PRKCG,PRKD3
Purine Nucleotides Degradation II (Aerobic)	1.31	0.105	ADARB2,XDH
BER (Base Excision Repair) Pathway	1.31	0.0682	MAP2K6,POLE,SLC19A1

## Sheet: cluster7
Ingenuity Canonical Pathways	-log(p-value)	Ratio	Molecules
Rapoport-Luebering Glycolytic Shunt	2.55	0.333	PGAM2,TIGAR
Glycine Betaine Degradation	2.09	0.2	DMGDH,SDS
HOTAIR Regulatory Pathway	2.08	0.0429	mir-130,mir-29,MMP21,PIK3CD,SRF,WNT3A,WNT8B
HMGB1 Signaling	2.03	0.0419	EDA,IL11,IL6,MAP2K7,NRAS,PIK3CD,TGFB3
Assembly of RNA Polymerase I Complex	1.93	0.167	POLR1C,TAF1C
PXR/RXR Activation	1.88	0.0615	CYP2C8,IL6,PPARA,UGT1A1
Role of NFAT in Cardiac Hypertrophy	1.88	0.036	CACNA1I,IL11,IL6,MAP2K7,NOTUM,NRAS,PIK3CD,TGFB3
Role of Osteoblasts, Osteoclasts and Chondrocytes in Rheumatoid Arthritis	1.85	0.0357	CSNK1E,DKK4,IL11,IL6,MAP2K7,PIK3CD,WNT3A,WNT8B
Asparagine Biosynthesis I	1.85	1	ASNS
Virus Entry via Endocytic Pathways	1.81	0.0481	ACTG2,CLTB,FYN,NRAS,PIK3CD
Xenobiotic Metabolism General Signaling Pathway	1.81	0.042	MAP2K7,NRAS,PIK3CD,PPARA,UGT1A1,UGT2B4
Pulmonary Fibrosis Idiopathic Signaling Pathway	1.77	0.0307	ACTG2,IL11,IL6,MMP21,NRAS,PIK3CD,SRF,TGFB3,WNT3A,WNT8B
PPARα/RXRα Activation	1.69	0.0359	CYP2C8,IL6,MAP2K7,NOTUM,NRAS,PPARA,TGFB3
Sirtuin Signaling Pathway	1.65	0.0308	ATP5F1B,BECN1,PGAM2,POLR1C,POLR3D,PPARA,SDHB,TIMM17B,TOMM34
Role of Pattern Recognition Receptors in Recognition of Bacteria and Viruses	1.64	0.0385	EDA,IL11,IL6,PIK3CD,RIPK2,TGFB3
CREB Signaling in Neurons	1.61	0.0248	ADGRD2,ADGRG6,CACNA1I,CHRM4,EDNRB,FFAR4,GPR143,GPR173,GRM2,GRPR,GTF2B,NOTUM,NRAS,PIK3CD,VN1R5
IL-15 Production	1.53	0.0407	ABL2,FYN,IL6,MAP2K7,TNK1
PDGF Signaling	1.49	0.0465	ABL2,NRAS,PIK3CD,SRF
IL-6 Signaling	1.46	0.0391	IL6,MAP2K7,NRAS,PIK3CD,SRF
Circadian Rhythm Signaling	1.44	0.0297	CACNA1I,CSNK1E,FYN,GRPR,MAP2K7,NOTUM,NRAS,PER3
Erythropoietin Signaling Pathway	1.41	0.0339	EDA,IL11,IL6,NRAS,PIK3CD,TGFB3
Apelin Cardiac Fibroblast Signaling Pathway	1.39	0.087	IL6,TGFB3
1,25-dihydroxyvitamin D3 Biosynthesis	1.38	0.333	CYP27B1
L-serine Degradation	1.38	0.333	SDS
EGF Signaling	1.38	0.0545	MAP2K7,PIK3CD,SRF
Role of Macrophages, Fibroblasts and Endothelial Cells in Rheumatoid Arthritis	1.37	0.0274	CSNK1E,DKK4,IL6,MAP2K7,NOTUM,NRAS,PIK3CD,WNT3A,WNT8B
TCA Cycle II (Eukaryotic)	1.36	0.0833	IDH3A,SDHB
Reelin Signaling in Neurons	1.34	0.036	FYN,MAP2K7,MAPK8IP3,NDEL1,PIK3CD
Huntington's Disease Signaling	1.33	0.0283	ATP5F1B,CLTB,HIP1,MAP2K7,PIK3CD,PSMC1,PSMC2,SDHB
Nicotine Degradation III	1.32	0.0517	CYP2C8,UGT1A1,UGT2B4
Cancer Drug Resistance By Drug Efflux	1.32	0.0517	mir-130,NRAS,PIK3CD
IL-17 Signaling	1.32	0.0321	EDA,IL11,IL6,NRAS,PIK3CD,TGFB3
NRF2-mediated Oxidative Stress Response	1.3	0.0295	ACTG2,CYP2C8,DNAJB8,FOSL1,MAP2K7,NRAS,PIK3CD

## Sheet: cluster8
Ingenuity Canonical Pathways	-log(p-value)	Ratio	Molecules
Ferroptosis Signaling Pathway	4.4	0.0985	ACSL4,ALOXE3,ARF4,ARF6,CDKN1A,G3BP1,H2AC18/H2AC19,H2AC20,HMGCR,MIR6852,RALA,RBL1,SLC3A2
Sumoylation Pathway	3.47	0.0971	CDH1,FAS,RFC4,RHOBTB1,RHOQ,RHOT1,RHOV,SERBP1,SUMO1,SUMO4
Glioma Invasiveness Signaling	3.23	0.11	F2R,PIK3R4,PLAUR,RALA,RHOBTB1,RHOQ,RHOT1,RHOV
RHOGDI Signaling	2.82	0.0651	ARHGAP6,ARHGAP8/PRR5-ARHGAP8,CDH1,CDH12,CDH20,CDH7,GNAT1,MYH7,PAK3,RHOBTB1,RHOQ,RHOT1,RHOV,SRC
Germ Cell-Sertoli Cell Junction Signaling	2.77	0.0702	CDH1,MAP3K8,PAK3,PIK3R4,RALA,RHOBTB1,RHOQ,RHOT1,RHOV,SRC,TUBA1C,TUBB4B
Th1 and Th2 Activation Pathway	2.75	0.0698	HLA-DQB1,ICOS,ICOSLG/LOC102723996,IFNGR2,IL10,IL18R1,IL1RL1,LTA,mir-29,PIK3R4,S1PR1,TGFBR3
Hypoxia Signaling in the Cardiovascular System	2.46	0.0921	BIRC6,SUMO1,UBE2D2,UBE2E1,UBE2J1,UBE2Z,VEGFA
Methylmalonyl Pathway	2.41	0.5	MMUT,PCCB
Th1 Pathway	2.35	0.0738	HLA-DQB1,ICOS,ICOSLG/LOC102723996,IFNGR2,IL10,IL18R1,LTA,mir-29,PIK3R4
Glioblastoma Multiforme Signaling	2.3	0.0643	CDKN1A,CDKN2A,PDIA3,PIK3R4,PLCB1,RALA,RHOBTB1,RHOQ,RHOT1,RHOV,SRC
Protein Ubiquitination Pathway	2.25	0.0545	BAG1,BIRC2,BIRC3,BIRC6,HSPA12A,HSPH1,PSMA2,SASS6,UBE2D2,UBE2E1,UBE2J1,UBE2Z,UCHL5,USP1,USP25
2-oxobutanoate Degradation I	2.2	0.4	MMUT,PCCB
HER-2 Signaling in Breast Cancer	2.19	0.0573	ARF4,ARF6,CDKN1A,ELF4,NUP160,PARD3,PARD6G,PIK3R4,RALA,RBL1,SEH1L,SRC,TPR
Remodeling of Epithelial Adherens Junctions	2.08	0.0882	ARF6,CDH1,RALA,SRC,TUBA1C,TUBB4B
STAT3 Pathway	2.07	0.0667	CDKN1A,IL18R1,IL18RAP,IL1RL1,RALA,SOCS4,SRC,TGFBR3,VEGFA
IL-8 Signaling	2.06	0.0571	ANGPT2,CDH1,GNAT1,PIK3R4,PLD1,RALA,RHOBTB1,RHOQ,RHOT1,RHOV,SRC,VEGFA
Melanoma Signaling	2.03	0.1	CDH1,CDKN1A,CDKN2A,PIK3R4,RALA
Signaling by Rho Family GTPases	1.98	0.0522	CDC42EP4,CDH1,CDH12,CDH20,CDH7,GNAT1,PAK3,PARD3,PIK3R4,PLD1,RHOBTB1,RHOQ,RHOT1,RHOV
MSP-RON Signaling In Cancer Cells Pathway	1.97	0.0643	ELF4,PIK3R4,PLAUR,RALA,SRC,ST14,TRIM24,VEGFA,YWHAZ
HMGB1 Signaling	1.93	0.0599	CCL2,IFNGR2,LIF,LTA,PIK3R4,RALA,RHOBTB1,RHOQ,RHOT1,RHOV
Coagulation System	1.91	0.114	F2R,PLAUR,TFPI,THBD
Hepatic Fibrosis / Hepatic Stellate Cell Activation	1.9	0.0567	BAMBI,CCL2,CERT1,COL7A1,FAS,IFNGR2,IL10,IL18RAP,IL1RL1,MYH7,VEGFA
CXCR4 Signaling	1.89	0.0592	GNAT1,PAK3,PIK3R4,PLCB1,RALA,RHOBTB1,RHOQ,RHOT1,RHOV,SRC
Sphingosine-1-phosphate Signaling	1.89	0.0667	PDIA3,PIK3R4,PLCB1,RHOBTB1,RHOQ,RHOT1,RHOV,S1PR1
Molecular Mechanisms of Cancer	1.88	0.0447	BIRC2,BIRC3,CAMK2A,CDH1,CDK15,CDKN1A,CDKN2A,CDKN2D,FAS,GNAT1,PAK3,PIK3R4,PLCB1,RALA,RBL1,RHOBTB1,RHOQ,RHOT1,RHOV,SRC
Thrombin Signaling	1.84	0.0533	CAMK2A,F2R,GNAT1,PDIA3,PIK3R4,PLCB1,RALA,RHOBTB1,RHOQ,RHOT1,RHOV,SRC
ID1 Signaling Pathway	1.81	0.055	CDKN1A,CDKN2A,LIF,mir-17,PIK3R4,RALA,SRC,TGFBR3,USP1,VEGFA,ZNF148
14-3-3-mediated Signaling	1.76	0.063	PDIA3,PIK3R4,PLCB1,RALA,SRC,TUBA1C,TUBB4B,YWHAZ
p70S6K Signaling	1.67	0.0606	F2R,PDIA3,PIK3R4,PLCB1,PLD1,RALA,SRC,YWHAZ
Semaphorin Signaling in Neurons	1.66	0.0806	PAK3,RHOBTB1,RHOQ,RHOT1,RHOV
Gα12/13 Signaling	1.65	0.0602	CDH1,CDH12,CDH20,CDH7,F2R,PIK3R4,RALA,SRC
Role of Macrophages, Fibroblasts and Endothelial Cells in Rheumatoid Arthritis	1.61	0.0457	CAMK2A,CCL2,IL10,IL18R1,IL18RAP,IL1RL1,LTA,PDIA3,PIK3R4,PLCB1,PRSS1,PRSS2,RALA,SRC,VEGFA
Adenine and Adenosine Salvage VI	1.59	1	ADK
Th2 Pathway	1.58	0.0584	HLA-DQB1,ICOS,ICOSLG/LOC102723996,IL10,IL1RL1,PIK3R4,S1PR1,TGFBR3
Cell Cycle: G1/S Checkpoint Regulation	1.5	0.0735	CDKN1A,CDKN2A,CDKN2D,GNL3,RBL1
Gαq Signaling	1.48	0.0529	GNAT1,PIK3R4,PLCB1,PLD1,RGS16,RHOBTB1,RHOQ,RHOT1,RHOV
Cholecystokinin/Gastrin-mediated Signaling	1.45	0.0588	PLCB1,RALA,RHOBTB1,RHOQ,RHOT1,RHOV,SRC
MSP-RON Signaling In Macrophages Pathway	1.45	0.0588	HLA-DQB1,IFNGR2,IL10,PIK3R4,RALA,SBNO2,ST14
Cardiac Hypertrophy Signaling	1.4	0.046	ADRB1,ADSS2,GNAT1,MAP3K8,PDIA3,PIK3R4,PLCB1,RALA,RHOBTB1,RHOQ,RHOT1,RHOV
Cell Cycle: G2/M DNA Damage Checkpoint Regulation	1.4	0.08	BORA,CDKN1A,CDKN2A,YWHAZ
Erythropoietin Signaling Pathway	1.39	0.0508	BIRC2,BIRC3,LIF,LTA,MACROH2A2,PIK3R4,RALA,SRC,TRPC3
Glioma Signaling	1.37	0.0565	CAMK2A,CDKN1A,CDKN2A,CDKN2D,PIK3R4,RALA,RBL1
ERK5 Signaling	1.37	0.0676	LIF,MAP3K8,RALA,SRC,YWHAZ
Pancreatic Adenocarcinoma Signaling	1.34	0.0556	CDKN1A,CDKN2A,PIK3R4,PLD1,RALA,RBL1,VEGFA
TNFR2 Signaling	1.31	0.0938	BIRC2,BIRC3,LTA
Antiproliferative Role of Somatostatin Receptor 2	1.31	0.0649	CDKN1A,PIK3R4,RALA,SRC,SSTR2
mTOR Signaling	1.3	0.0472	ARHGAP8/PRR5-ARHGAP8,EIF3J,PIK3R4,PLD1,RALA,RHOBTB1,RHOQ,RHOT1,RHOV,VEGFA

## Sheet: cluster9
Ingenuity Canonical Pathways	-log(p-value)	Ratio	Molecules
NRF2-mediated Oxidative Stress Response	4.93	0.101	ABCC2,BACH1,CUL3,CYP2R1,DNAJA2,DNAJA4,DNAJB14,DNAJB7,DNAJC10,DNAJC18,EIF2AK3,ENC1,EP300,FOS,GSTM1,HSP90AA1,JUN,MAP3K1,MAP3K5,NFE2L2,PIK3C3,PRKCI,RASD1,SOD2
Ceramide Degradation	4.19	0.571	ACER3,ASAH2,ASAH2B,NAAA
Unfolded protein response	3.85	0.133	CEBPG,DNAJA2,DNAJA4,DNAJB14,DNAJB7,DNAJC10,DNAJC18,EIF2AK3,HSPA4,MAP3K5,NFE2L2,PPP1R15A
Sphingosine and Sphingosine-1-phosphate Metabolism	3.66	0.444	ACER3,ASAH2,ASAH2B,NAAA
Senescence Pathway	3.37	0.0805	ACVR1C,ASXL1,ATF3,CACNA2D2,CCNE2,CDK2,DMTF1,EP300,EZH2,ITSN2,JUN,MAPK15,MCU,PCGF2,PDK3,PHF1,PIK3C3,PPP2CA,PPP2R2A,PPP3CC,RASD1,RPS6KA5,SIRT1,SOD2
Tight Junction Signaling	2.92	0.0899	CASK,CLDN11,CTNNB1,EPB41,FOS,JUN,MYH7B,NAPG,PPP2CA,PPP2R2A,PRKAG2,PRKCI,VAMP2,VAMP3,VAPA,VTI1A
Sumoylation Pathway	2.76	0.107	EP300,FOS,HDAC2,JUN,MAP3K5,NFKBIA,RHOB,SENP7,SIRT1,SP100,UBA2
RAR Activation	2.71	0.0833	ADCY10,ADH1B,ALDH8A1,DUSP1,EP300,ERCC3,FOS,JUN,MAP3K1,MAP3K5,NR2F2,PNRC1,PRKAG2,PRKCI,RDH12,RDH14,SRA1
Cell Cycle Regulation by BTG Family Proteins	2.62	0.162	BTG2,CCNE2,CDK2,NOCT,PPP2CA,PPP2R2A
Production of Nitric Oxide and Reactive Oxygen Species in Macrophages	2.61	0.0838	APOA1,APOE,APOM,ARG2,FOS,JUN,MAP3K1,MAP3K4,MAP3K5,NFKBIA,ORM1,PIK3C3,PPP2CA,PPP2R2A,PRKCI,RHOB
Xenobiotic Metabolism General Signaling Pathway	2.52	0.0909	AHR,CUL3,EIF2AK3,EP300,GSTM1,MAP3K1,MAP3K4,MAP3K5,NFE2L2,NR1H2,PIK3C3,PRKCI,RASD1
D-myo-inositol (1,4,5,6)-Tetrakisphosphate Biosynthesis	2.42	0.0824	CA3,CILP,DUSP1,DUSP6,INPP5F,NOCT,PAWR,PP2D1,PPFIA1,PPM1K,PPP1R1A,PPP2CA,PPP2R2A,PPP3CC,PPTC7
D-myo-inositol (3,4,5,6)-tetrakisphosphate Biosynthesis	2.42	0.0824	CA3,CILP,DUSP1,DUSP6,INPP5F,NOCT,PAWR,PP2D1,PPFIA1,PPM1K,PPP1R1A,PPP2CA,PPP2R2A,PPP3CC,PPTC7
HGF Signaling	2.37	0.0909	CDK2,FOS,ITGA2,ITGA5,ITGB8,JUN,MAP3K1,MAP3K4,MAP3K5,PIK3C3,PRKCI,RASD1
Coronavirus Pathogenesis Pathway	2.35	0.0788	CCNE2,CDK2,EIF2AK3,EP300,FOS,HDAC2,HIF1A,IFNAR2,JUN,KPNB1,NFKBIA,NPC1,PIK3C3,RN7SL2,TNPO1,ZC3HAV1
Adipogenesis pathway	2.29	0.0889	BMP2,CTNNB1,ERCC3,EZH2,FBXW7,HDAC2,HIF1A,KAT7,mir-155,NOCT,NR2F2,SIRT1
Sertoli Cell-Sertoli Cell Junction Signaling	2.29	0.0777	ADCY10,CLDN11,CTNNB1,EPB41,ITGA2,ITGA5,ITGB8,JUN,MAP3K1,MAP3K4,MAP3K5,PRKAG2,RASD1,TUBA1A,TUBB2A,TUBB2B
3-phosphoinositide Biosynthesis	2.25	0.0769	CA3,CILP,DUSP1,DUSP6,INPP5F,NOCT,PAWR,PIK3C3,PP2D1,PPFIA1,PPM1K,PPP1R1A,PPP2CA,PPP2R2A,PPP3CC,PPTC7
3-phosphoinositide Degradation	2.16	0.0773	CA3,CILP,DUSP1,DUSP6,INPP5F,NOCT,PAWR,PP2D1,PPFIA1,PPM1K,PPP1R1A,PPP2CA,PPP2R2A,PPP3CC,PPTC7
Estrogen Receptor Signaling	2.16	0.0636	ADCY10,ARG2,CACNA2D2,CREB1,DDX5,EP300,FOS,FOXO6,HIF1A,HSP90AA1,JUN,MCU,MED10,MED13L,MED14,MED21,NCOA2,NDUFA6,PIK3C3,PRKAG2,PRKCI,RASD1,ROCK1,SOD2,SRA1,UQCRFS1
Xenobiotic Metabolism Signaling	2.14	0.069	ABCC2,AHR,ALDH1L1,ALDH8A1,CES1,CUL3,EIF2AK3,EP300,GSTM1,HSP90AA1,MAP3K1,MAP3K4,MAP3K5,NFE2L2,PIK3C3,PPP2CA,PPP2R2A,PRKCI,RASD1,SRA1
Autophagy	2.12	0.0744	ATG16L1,CREB1,DRAM1,EIF2AK3,FOS,HIF1A,JUN,PIK3C3,PPP2CA,PPP2R2A,PPP3CC,PRKAG2,SIRT1,TSC1,ULK1,VPS39
Glucocorticoid Receptor Signaling	2.1	0.0585	ARG2,CREB1,DCAF6,DNALI1,DUSP1,EP300,ERCC3,FOS,H3-3A/H3-3B,HLA-DOB,HMGB1,HSP90AA1,HSPA4,IL13,IL6ST,JUN,KRT8,MAP3K1,MED14,NCOA2,NDUFA6,NFKBIA,PC,PIK3C3,PPP3CC,PRKAG2,RASD1,RPS6KA5,SRA1,TAF11,TBP,TSC22D3,UQCRFS1,VCAM1
ERK/MAPK Signaling	2.1	0.0741	CREB1,DUSP1,DUSP6,FOS,H3-3A/H3-3B,ITGA2,ITGA5,ITGB8,PIK3C3,PPP2CA,PPP2R2A,PRKAG2,PRKCI,RAPGEF4,RASD1,RPS6KA5
D-myo-inositol-5-phosphate Metabolism	2.08	0.0758	CA3,CILP,DUSP1,DUSP6,INPP5F,NOCT,PAWR,PP2D1,PPFIA1,PPM1K,PPP1R1A,PPP2CA,PPP2R2A,PPP3CC,PPTC7
TGF-β Signaling	1.99	0.0938	ACVR1C,BMP2,EP300,FOS,INHBC,JUN,RASD1,TGIF1,TLX2
BEX2 Signaling Pathway	1.95	0.0988	BEX2,CTNNB1,HIF1A,JUN,NFKBIA,PPP2CA,PPP2R2A,TSC1
p53 Signaling	1.93	0.0918	ADGRB1,CDK2,CTNNB1,DRAM1,EP300,HIF1A,JUN,PIK3C3,SIRT1
UVA-Induced MAPK Signaling	1.93	0.0918	FOS,JUN,PARP14,PARP15,PARP6,PIK3C3,RASD1,RPS6KA5,TNKS
Androgen Signaling	1.92	0.0769	CACNA2D2,EP300,ERCC3,H3-3A/H3-3B,HSP90AA1,HSPA4,JUN,KAT7,NCOA2,PRKAG2,PRKCI,TAF11,TBP
ATM Signaling	1.91	0.0909	CBX3,CDK2,CREB1,JUN,MDC1,NFKBIA,PPP2CA,PPP2R2A,SMC1B
UVB-Induced MAPK Signaling	1.88	0.115	FOS,H3-3A/H3-3B,JUN,PIK3C3,PRKCI,RPS6KA5
LPS-stimulated MAPK Signaling	1.83	0.0941	CREB1,FOS,JUN,MAP3K5,NFKBIA,PIK3C3,PRKCI,RASD1
Insulin Secretion Signaling Pathway	1.8	0.0659	ADCY10,CACNA2D2,CREB1,EIF1,EIF2AK3,EIF4A1,EIF4A2,GIPR,NAPG,PC,PIK3C3,PRKAG2,PRKCI,RAPGEF4,RPS6KA5,VAMP2,VAMP3,VTI1A
Aryl Hydrocarbon Receptor Signaling	1.76	0.0755	AHR,ALDH1L1,ALDH8A1,CCNE2,CDK2,EP300,FOS,GSTM1,HSP90AA1,JUN,NCOA2,NFE2L2
Superpathway of Inositol Phosphate Compounds	1.74	0.0675	CA3,CILP,DUSP1,DUSP6,INPP5F,NOCT,PAWR,PIK3C3,PP2D1,PPFIA1,PPM1K,PPP1R1A,PPP2CA,PPP2R2A,PPP3CC,PPTC7
DNA Methylation and Transcriptional Repression Signaling	1.74	0.122	CHD5,H3-3A/H3-3B,HDAC2,MBD1,MTA3
CD27 Signaling in Lymphocytes	1.7	0.105	FOS,JUN,MAP3K1,MAP3K4,MAP3K5,NFKBIA
RANK Signaling in Osteoclasts	1.67	0.0879	FOS,JUN,MAP3K1,MAP3K4,MAP3K5,NFKBIA,PIK3C3,PPP3CC
14-3-3-mediated Signaling	1.66	0.0787	FOS,JUN,MAP3K5,PIK3C3,PRKCI,RASD1,TSC1,TUBA1A,TUBB2A,TUBB2B
Hypoxia Signaling in the Cardiovascular System	1.61	0.0921	CREB1,EP300,HIF1A,HSP90AA1,JUN,NFKBIA,UBE2S
NF-κB Activation by Viruses	1.56	0.0897	ITGA2,MAP3K1,NFKBIA,PIK3C3,PRKCI,RASD1,TBP
CDK5 Signaling	1.55	0.0789	ADCY10,CDK5R1,ITGA2,LAMB1,MAPK15,PPP2CA,PPP2R2A,PRKAG2,RASD1
Prostate Cancer Signaling	1.55	0.0789	CCNE2,CDK2,CREB1,CTNNB1,HDAC2,HSP90AA1,NFKBIA,PIK3C3,RASD1
Gα12/13 Signaling	1.54	0.0752	CDH26,CTNNB1,JUN,MAP3K1,MAP3K5,NFKBIA,PIK3C3,RASD1,ROCK1,TEC
Hepatic Fibrosis Signaling Pathway	1.51	0.0569	ACVR1C,CACNA2D2,CREB1,CSNK1G3,CTNNB1,EZH2,FLT1,FOS,HIF1A,ITGA2,ITGA5,ITGB8,JUN,KLF9,NFKBIA,OPN1SW,PIK3C3,PRKAG2,PRKCI,RASD1,RHOB,ROCK1,SOD2,VCAM1
TNFR2 Signaling	1.51	0.125	FOS,JUN,MAP3K1,NFKBIA
Clathrin-mediated Endocytosis Signaling	1.5	0.0674	AAK1,APOA1,APOE,APOM,CLTCL1,FGF22,FGF5,ITGA5,ITGB8,ORM1,PIK3C3,PPP3CC,STON2
Synaptogenesis Signaling Pathway	1.49	0.0599	ADCY10,APOE,CACNA2D2,CDH26,CREB1,CTNNB1,EPHA10,EPHA4,ITSN2,NAP1L1,NAPG,NLGN2,PIK3C3,PRKAG2,RASD1,STXBP5,VAMP2,VAMP3,VTI1A
IL-12 Signaling and Production in Macrophages	1.48	0.0735	APOA1,APOE,APOM,EP300,FOS,JUN,NFKBIA,ORM1,PIK3C3,PRKCI
MSP-RON Signaling In Macrophages Pathway	1.44	0.0756	CREB1,F12,FOS,HLA-DOB,JUN,KLK11,NFKBIZ,PIK3C3,RASD1
RAC Signaling	1.44	0.0725	CDK5R1,IQGAP2,ITGA2,ITGA5,ITGB8,JUN,MAP3K1,PIK3C3,PRKCI,RASD1
Spliceosomal Cycle	1.44	0.102	DDX39B,MAGOH,RNF113A,SF3B1,SLU7
Protein Kinase A Signaling	1.42	0.0562	ADCY10,ADD2,ADD3,AKAP9,CREB1,CTNNB1,DUSP1,DUSP6,H3-3A/H3-3B,KDELR2,KDELR3,MAP3K1,NFKBIA,NTN1,OPN1SW,PHKB,PPP2CA,PPP3CC,PRKAG2,PRKCI,PYGM,ROCK1,TDP2
Mitotic Roles of Polo-Like Kinase	1.42	0.0909	CDC7,HSP90AA1,PLK3,PPP2CA,PPP2R2A,RAD21
PI3K/AKT Signaling	1.41	0.0653	CTNNB1,HSP90AA1,IL6ST,INPP5F,ITGA2,ITGA5,ITGB8,MAP3K5,NFKBIA,PPP2CA,PPP2R2A,RASD1,TSC1
Cardiac Hypertrophy Signaling	1.41	0.0613	ADCY10,ADRA2B,CACNA2D2,CREB1,EP300,JUN,MAP3K1,MAP3K4,MAP3K5,OPN1SW,PIK3C3,PPP3CC,PRKAG2,RASD1,RHOB,ROCK1
MSP-RON Signaling In Cancer Cells Pathway	1.41	0.0714	CREB1,CTNNB1,F12,FOS,HIF1A,JUN,KLK11,NFKBIA,PIK3C3,RASD1
ILK Signaling	1.4	0.065	BMP2,CREB1,CTNNB1,FOS,HIF1A,ITGB8,JUN,MYH7B,PIK3C3,PPP2CA,PPP2R2A,RHOB,RPS6KA5
Huntington's Disease Signaling	1.39	0.0601	CDK5R1,CLTCL1,CREB1,EP300,HDAC2,HSPA4,JUN,NAPG,PIK3C3,PRKCI,PSMA3,PSMD7,TBP,UBE2S,VAMP2,VAMP3,VTI1A
Virus Entry via Endocytic Pathways	1.37	0.0769	CD55,CLTCL1,ITGA2,ITGA5,ITGB8,PIK3C3,PRKCI,RASD1
FGF Signaling	1.36	0.0814	CREB1,FGF22,FGF5,MAP3K1,MAP3K5,PIK3C3,RPS6KA5
PI3K Signaling in B Lymphocytes	1.35	0.0699	ATF3,BCL10,CREB1,FOS,JUN,NFKBIA,PLEKHA1,PPP3CC,PRKCI,RASD1
HOTAIR Regulatory Pathway	1.35	0.0675	AEBP2,CTNNB1,EP300,EZH2,H3-3A/H3-3B,HDAC2,LAMTOR5,let-7,NFKBIA,PIK3C3,ROCK1
Xenobiotic Metabolism AHR Signaling Pathway	1.34	0.0805	AHR,ALDH1L1,ALDH8A1,EP300,GSTM1,HSP90AA1,NCOA2
Dopamine-DARPP32 Feedback in cAMP Signaling	1.33	0.0652	ADCY10,CACNA2D2,CREB1,CSNK1G3,KCNJ14,OPN1SW,PAWR,PPP2CA,PPP2R2A,PPP3CC,PRKAG2,PRKCI

## Sheet: cluster10
Ingenuity Canonical Pathways	-log(p-value)	Ratio	Molecules
DNA Methylation and Transcriptional Repression Signaling	3.9	0.146	DNMT3B,H4C11,H4C14,H4C15,H4C4,H4C9
Role of NFAT in Regulation of the Immune Response	2.92	0.039	CHP1,FCER1A,GNA11,GNAI1,GNAZ,GNG10,NFAT5,TRAJ12,TRAJ17,TRAJ25,TRAJ41,TRAJ44,TRAJ6,TRAV12-1,TRAV13-2,TRAV25,TRAV38-1,TRAV38-2DV8,TRBV18,TRBV2,TRBV5-3,TRBV5-5,TRBV7-7
CCR5 Signaling in Macrophages	2.74	0.0401	GNA11,GNAI1,GNAZ,GNG10,TRAJ12,TRAJ17,TRAJ25,TRAJ41,TRAJ44,TRAJ6,TRAV12-1,TRAV13-2,TRAV25,TRAV38-1,TRAV38-2DV8,TRBV18,TRBV2,TRBV5-3,TRBV5-5,TRBV7-7
TEC Kinase Signaling	2.67	0.038	FCER1A,GNA11,GNAI1,GNAZ,GNG10,TNFSF10,TRAJ12,TRAJ17,TRAJ25,TRAJ41,TRAJ44,TRAJ6,TRAV12-1,TRAV13-2,TRAV25,TRAV38-1,TRAV38-2DV8,TRBV18,TRBV2,TRBV5-3,TRBV5-5,TRBV7-7
CTLA4 Signaling in Cytotoxic T Lymphocytes	2.59	0.0397	PPM1J,PPP2R3A,PTPN22,TRAJ12,TRAJ17,TRAJ25,TRAJ41,TRAJ44,TRAJ6,TRAV12-1,TRAV13-2,TRAV25,TRAV38-1,TRAV38-2DV8,TRBV18,TRBV2,TRBV5-3,TRBV5-5,TRBV7-7
IL-1 Signaling	2.59	0.0729	GNA11,GNAI1,GNAZ,GNG10,IRAK4,MAP3K7,PRKACB
Transcriptional Regulatory Network in Embryonic Stem Cells	2.42	0.0926	H4C11,H4C14,H4C15,H4C4,H4C9
Regulation of IL-2 Expression in Activated and Anergic T Lymphocytes	2.41	0.039	CHP1,NFAT5,TRAJ12,TRAJ17,TRAJ25,TRAJ41,TRAJ44,TRAJ6,TRAV12-1,TRAV13-2,TRAV25,TRAV38-1,TRAV38-2DV8,TRBV18,TRBV2,TRBV5-3,TRBV5-5,TRBV7-7
SAPK/JNK Signaling	2.36	0.0378	GNG10,MAP3K7,MAPK8IP2,TRAJ12,TRAJ17,TRAJ25,TRAJ41,TRAJ44,TRAJ6,TRAV12-1,TRAV13-2,TRAV25,TRAV38-1,TRAV38-2DV8,TRBV18,TRBV2,TRBV5-3,TRBV5-5,TRBV7-7
Th17 Activation Pathway	2.19	0.0372	IRAK4,NFAT5,TRAJ12,TRAJ17,TRAJ25,TRAJ41,TRAJ44,TRAJ6,TRAV12-1,TRAV13-2,TRAV25,TRAV38-1,TRAV38-2DV8,TRBV18,TRBV2,TRBV5-3,TRBV5-5,TRBV7-7
T Cell Exhaustion Signaling Pathway	2.14	0.0353	ACVR2B,NFAT5,PPM1J,PPP2R3A,TRAJ12,TRAJ17,TRAJ25,TRAJ41,TRAJ44,TRAJ6,TRAV12-1,TRAV13-2,TRAV25,TRAV38-1,TRAV38-2DV8,TRBV18,TRBV2,TRBV5-3,TRBV5-5,TRBV7-7
Lipid Antigen Presentation by CD1	2.14	0.0385	TRAJ12,TRAJ17,TRAJ25,TRAJ41,TRAJ44,TRAJ6,TRAV12-1,TRAV13-2,TRAV25,TRAV38-1,TRAV38-2DV8,TRBV18,TRBV2,TRBV5-3,TRBV5-5,TRBV7-7
Autoimmune Thyroid Disease Signaling	2.13	0.0374	TPO,TRAJ12,TRAJ17,TRAJ25,TRAJ41,TRAJ44,TRAJ6,TRAV12-1,TRAV13-2,TRAV25,TRAV38-1,TRAV38-2DV8,TRBV18,TRBV2,TRBV5-3,TRBV5-5,TRBV7-7
AMPK Signaling	2.09	0.0451	CHRNA10,CHRNA6,GNA11,GNAI1,GNAZ,GNG10,MAP3K7,PPM1J,PPP2R3A,PRKACB,RAB9B
Cardiac β-adrenergic Signaling	2.09	0.0503	AKAP14,GNA11,GNAI1,GNAZ,GNG10,PPM1J,PPP1R14C,PPP2R3A,PRKACB
Calcium-induced T Lymphocyte Apoptosis	2.07	0.037	CHP1,TRAJ12,TRAJ17,TRAJ25,TRAJ41,TRAJ44,TRAJ6,TRAV12-1,TRAV13-2,TRAV25,TRAV38-1,TRAV38-2DV8,TRBV18,TRBV2,TRBV5-3,TRBV5-5,TRBV7-7
Cytotoxic T Lymphocyte-mediated Apoptosis of Target Cells	2.05	0.0376	TRAJ12,TRAJ17,TRAJ25,TRAJ41,TRAJ44,TRAJ6,TRAV12-1,TRAV13-2,TRAV25,TRAV38-1,TRAV38-2DV8,TRBV18,TRBV2,TRBV5-3,TRBV5-5,TRBV7-7
D-myo-inositol (1,4,5,6)-Tetrakisphosphate Biosynthesis	2.04	0.0495	HACD2,NUDT2,PPM1J,PPP1R14C,PPP2R3A,PTPN2,PTPN20,PTPN22,PTPRH
D-myo-inositol (3,4,5,6)-tetrakisphosphate Biosynthesis	2.04	0.0495	HACD2,NUDT2,PPM1J,PPP1R14C,PPP2R3A,PTPN2,PTPN20,PTPN22,PTPRH
Antiproliferative Role of TOB in T Cell Signaling	2.04	0.0376	TRAJ12,TRAJ17,TRAJ25,TRAJ41,TRAJ44,TRAJ6,TRAV12-1,TRAV13-2,TRAV25,TRAV38-1,TRAV38-2DV8,TRBV18,TRBV2,TRBV5-3,TRBV5-5,TRBV7-7
ICOS-ICOSL Signaling in T Helper Cells	2	0.0355	CHP1,NFAT5,TRAJ12,TRAJ17,TRAJ25,TRAJ41,TRAJ44,TRAJ6,TRAV12-1,TRAV13-2,TRAV25,TRAV38-1,TRAV38-2DV8,TRBV18,TRBV2,TRBV5-3,TRBV5-5,TRBV7-7
G Protein Signaling Mediated by Tubby	2	0.0909	GNA11,GNAI1,GNAZ,GNG10
Relaxin Signaling	1.97	0.0516	GNA11,GNAI1,GNAZ,GNG10,NPR3,PRKACB,RLN2,RXFP1
Gαs Signaling	1.97	0.056	ADORA2B,GNA11,GNAI1,GNAZ,GNG10,GPER1,PRKACB
NUR77 Signaling in T Lymphocytes	1.95	0.0352	CHP1,TNFSF10,TRAJ12,TRAJ17,TRAJ25,TRAJ41,TRAJ44,TRAJ6,TRAV12-1,TRAV13-2,TRAV25,TRAV38-1,TRAV38-2DV8,TRBV18,TRBV2,TRBV5-3,TRBV5-5,TRBV7-7
CD28 Signaling in T Helper Cells	1.92	0.0348	CHP1,NFAT5,TRAJ12,TRAJ17,TRAJ25,TRAJ41,TRAJ44,TRAJ6,TRAV12-1,TRAV13-2,TRAV25,TRAV38-1,TRAV38-2DV8,TRBV18,TRBV2,TRBV5-3,TRBV5-5,TRBV7-7
Hematopoiesis from Pluripotent Stem Cells	1.9	0.0362	TRAJ12,TRAJ17,TRAJ25,TRAJ41,TRAJ44,TRAJ6,TRAV12-1,TRAV13-2,TRAV25,TRAV38-1,TRAV38-2DV8,TRBV18,TRBV2,TRBV5-3,TRBV5-5,TRBV7-7
PKCθ Signaling in T Lymphocytes	1.9	0.0341	CHP1,MAP3K7,NFAT5,TRAJ12,TRAJ17,TRAJ25,TRAJ41,TRAJ44,TRAJ6,TRAV12-1,TRAV13-2,TRAV25,TRAV38-1,TRAV38-2DV8,TRBV18,TRBV2,TRBV5-3,TRBV5-5,TRBV7-7
Inhibition of ARE-Mediated mRNA Degradation Pathway	1.88	0.0497	MAP3K7,PPM1J,PPP2R3A,PRKACB,PSMA8,PSMD1,TIA1,TNFSF10
3-phosphoinositide Degradation	1.88	0.0464	HACD2,NUDT2,PPM1J,PPP1R14C,PPP2R3A,PTPN2,PTPN20,PTPN22,PTPRH
Graft-versus-Host Disease Signaling	1.87	0.0359	TRAJ12,TRAJ17,TRAJ25,TRAJ41,TRAJ44,TRAJ6,TRAV12-1,TRAV13-2,TRAV25,TRAV38-1,TRAV38-2DV8,TRBV18,TRBV2,TRBV5-3,TRBV5-5,TRBV7-7
Apelin Muscle Signaling Pathway	1.87	0.0833	GNA11,GNAI1,GNAZ,GNG10
Spliceosomal Cycle	1.84	0.0816	DDX46,EIF4A3,HSPA8,RBMX2
NER (Nucleotide Excision Repair, Enhanced Pathway)	1.83	0.0583	H4C11,H4C14,H4C15,H4C4,H4C9,POLR2J
D-myo-inositol-5-phosphate Metabolism	1.82	0.0455	HACD2,NUDT2,PPM1J,PPP1R14C,PPP2R3A,PTPN2,PTPN20,PTPN22,PTPRH
NF-κB Signaling	1.81	0.0333	IRAK4,MAP3K7,PRKACB,TRAJ12,TRAJ17,TRAJ25,TRAJ41,TRAJ44,TRAJ6,TRAV12-1,TRAV13-2,TRAV25,TRAV38-1,TRAV38-2DV8,TRBV18,TRBV2,TRBV5-3,TRBV5-5,TRBV7-7
T Cell Receptor Signaling	1.78	0.0326	CHP1,NFAT5,PTPN22,PTPRH,TRAJ12,TRAJ17,TRAJ25,TRAJ41,TRAJ44,TRAJ6,TRAV12-1,TRAV13-2,TRAV25,TRAV38-1,TRAV38-2DV8,TRBV18,TRBV2,TRBV5-3,TRBV5-5,TRBV7-7
GDP-glucose Biosynthesis	1.74	0.182	GCK,PGM5
Dopamine Receptor Signaling	1.74	0.0633	PPM1J,PPP1R14C,PPP2R3A,PRKACB,PRL
Gαi Signaling	1.72	0.05	GNA11,GNAI1,GNAZ,GNG10,NPR3,PRKACB,RGS10
WNT/β-catenin Signaling	1.71	0.0462	ACVR2B,GJA1,MAP3K7,PPM1J,PPP2R3A,RARB,WNT16,WNT8A
3-phosphoinositide Biosynthesis	1.7	0.0433	HACD2,NUDT2,PPM1J,PPP1R14C,PPP2R3A,PTPN2,PTPN20,PTPN22,PTPRH
Type I Diabetes Mellitus Signaling	1.68	0.0334	MAP3K7,TRAJ12,TRAJ17,TRAJ25,TRAJ41,TRAJ44,TRAJ6,TRAV12-1,TRAV13-2,TRAV25,TRAV38-1,TRAV38-2DV8,TRBV18,TRBV2,TRBV5-3,TRBV5-5,TRBV7-7
T Helper Cell Differentiation	1.67	0.034	TRAJ12,TRAJ17,TRAJ25,TRAJ41,TRAJ44,TRAJ6,TRAV12-1,TRAV13-2,TRAV25,TRAV38-1,TRAV38-2DV8,TRBV18,TRBV2,TRBV5-3,TRBV5-5,TRBV7-7
Glucose and Glucose-1-phosphate Degradation	1.67	0.167	GCK,PGM5
OX40 Signaling Pathway	1.61	0.0334	TRAJ12,TRAJ17,TRAJ25,TRAJ41,TRAJ44,TRAJ6,TRAV12-1,TRAV13-2,TRAV25,TRAV38-1,TRAV38-2DV8,TRBV18,TRBV2,TRBV5-3,TRBV5-5,TRBV7-7
Systemic Lupus Erythematosus In T Cell Signaling Pathway	1.61	0.0312	CHP1,GNAI1,PPM1J,PPP2R3A,TRAJ12,TRAJ17,TRAJ25,TRAJ41,TRAJ44,TRAJ6,TRAV12-1,TRAV13-2,TRAV25,TRAV38-1,TRAV38-2DV8,TRBV18,TRBV2,TRBV5-3,TRBV5-5,TRBV7-7
Endocannabinoid Neuronal Synapse Pathway	1.59	0.047	CHP1,GNA11,GNAI1,GNG10,GRM1,PRKACB,PTGS2
Allograft Rejection Signaling	1.58	0.0331	TRAJ12,TRAJ17,TRAJ25,TRAJ41,TRAJ44,TRAJ6,TRAV12-1,TRAV13-2,TRAV25,TRAV38-1,TRAV38-2DV8,TRBV18,TRBV2,TRBV5-3,TRBV5-5,TRBV7-7
PCP (Planar Cell Polarity) Pathway	1.55	0.0667	CTHRC1,PFN2,WNT16,WNT8A
Urate Biosynthesis/Inosine 5'-phosphate Degradation	1.54	0.143	IMPDH2,NT5C2
Altered T Cell and B Cell Signaling in Rheumatoid Arthritis	1.52	0.0325	TRAJ12,TRAJ17,TRAJ25,TRAJ41,TRAJ44,TRAJ6,TRAV12-1,TRAV13-2,TRAV25,TRAV38-1,TRAV38-2DV8,TRBV18,TRBV2,TRBV5-3,TRBV5-5,TRBV7-7
Systemic Lupus Erythematosus Signaling	1.47	0.0305	KLK1,NFAT5,SNRNP48,TRAJ12,TRAJ17,TRAJ25,TRAJ41,TRAJ44,TRAJ6,TRAV12-1,TRAV13-2,TRAV25,TRAV38-1,TRAV38-2DV8,TRBV18,TRBV2,TRBV5-3,TRBV5-5,TRBV7-7
Synaptic Long Term Depression	1.44	0.041	ABHD3,GNA11,GNAI1,GNAZ,GRM1,NPR3,PPM1J,PPP2R3A
Lipoate Biosynthesis and Incorporation II	1.42	0.5	LIAS
GDP-L-fucose Biosynthesis II (from L-fucose)	1.42	0.5	FPGT
Thyroid Hormone Biosynthesis	1.42	0.5	TPO
L-glutamine Biosynthesis II (tRNA-dependent)	1.42	0.5	GATB
Superpathway of Inositol Phosphate Compounds	1.39	0.038	HACD2,NUDT2,PPM1J,PPP1R14C,PPP2R3A,PTPN2,PTPN20,PTPN22,PTPRH
fMLP Signaling in Neutrophils	1.38	0.0458	CHP1,GNA11,GNAI1,GNAZ,GNG10,NFAT5
Human Embryonic Stem Cell Pluripotency	1.37	0.0422	BMP1,GNA11,GNAI1,GNAZ,GNG10,WNT16,WNT8A
FAK Signaling	1.31	0.0269	ACVR2B,ADORA2B,CYSLTR1,ECM1,ETS2,GPER1,GPR141,GPR85,GRM1,HRH4,P2RY1,RXFP1,TRAJ12,TRAJ17,TRAJ25,TRAJ41,TRAJ44,TRAJ6,TRAV12-1,TRAV13-2,TRAV25,TRAV38-1,TRAV38-2DV8,TRBV18,TRBV2,TRBV5-3,TRBV5-5,TRBV7-7
Huntington's Disease Signaling	1.31	0.0353	ATP5F1E,ATP5PB,GNA11,GNG10,GRM1,HSPA1A/HSPA1B,HSPA8,POLR2J,PSMA8,PSMD1
Ephrin B Signaling	1.3	0.0556	GNA11,GNAI1,GNAZ,GNG10
